# Supplementary material for: Bis[N-(4-chloro­phen­yl)pyridine-3-carboxamide]­silver(I) nitrate
Source: Acta Crystallogr Sect E Struct Rep Online. 2010 Jul 3;66(Pt 8):m877. doi: 10.1107/S1600536810025511 (PMC3007344; doi:10.1107/S1600536810025511)
Supplement: Supplementary file 1 [file e-66-0m877-sup1.cif]

##############################################################################
###                                                                        ###
###        Electronic paper (Acta Crystallographica Section E)             ###
###                                                                        ###
##############################################################################
#                                                                            #
# This CIF contains the data in a paper accepted for publication in Acta     #
# Crystallographica Section E. It conforms to the requirements of Notes      #
# for Authors for Section E, and has been peer reviewed under the auspices   #
# of the IUCr Commission on Journals.                                        #
#                                                                            #
# Full details of the Crystallographic Information File format               #
# are given in the paper "The Crystallographic Information File (CIF):       #
# a New Standard Archive File for Crystallography" by S. R. Hall, F. H.      #
# Allen and I. D. Brown [Acta Cryst. (1991), A47, 655-685].                  #
#                                                                            #
# The current version of the core CIF dictionary is obtainable from          #
# ftp://ftp.iucr.org/pub/cif_core.dic. The current version number is 2.4.    #
#                                                                            #
# Software is freely available for graphical display of the structure(s) in  #
# this CIF.  For information consult the CIF home page http://www.iucr.org/  #
# cif/home.html                                                              #
#                                                                            #
# This file may be used for bona fide research purposes within the           #
# scientific community so long as proper attribution is given to the journal # 
# article from which it was obtained.                                        #
#                                                                            #
##############################################################################
                                             
data_I
_audit_creation_method     SHELXL-97
_chemical_name_systematic
;
Bis[<i>N</i>-(4-chlorophenyl)pyridine-3-carboxamide]silver(I) nitrate
;
_chemical_name_common     ?
_chemical_formula_moiety     'C24 H18 Ag Cl2 N4 O2 +, N O3 -'
_chemical_formula_sum     'C24 H18 Ag Cl2 N5 O5'
_chemical_formula_iupac     '[Ag (C12 H9 Cl N2 O)2] N O3'
_chemical_formula_weight     635.20
_chemical_melting_point     ?
_symmetry_cell_setting     triclinic
_symmetry_space_group_name_H-M     'P -1'
_symmetry_space_group_name_Hall     '-P 1'
loop_
    _symmetry_equiv_pos_as_xyz
    'x, y, z'
    '-x, -y, -z'
_cell_length_a     10.0745(10)
_cell_length_b     10.1425(10)
_cell_length_c     13.473(2)
_cell_angle_alpha     107.515(2)
_cell_angle_beta     102.602(2)
_cell_angle_gamma     103.7060(10)
_cell_volume     1211.6(2)
_cell_formula_units_Z     2
_cell_measurement_reflns_used     4853
_cell_measurement_theta_min     2.23
_cell_measurement_theta_max     27.79
_cell_measurement_temperature     296(2)
_exptl_crystal_description     Block
_exptl_crystal_colour     colourless
_exptl_crystal_size_max     0.24
_exptl_crystal_size_mid     0.23
_exptl_crystal_size_min     0.18
_exptl_crystal_density_diffrn     1.741
_exptl_crystal_density_meas     ?
_exptl_crystal_density_method     'not measured'
_exptl_crystal_F_000     636
_exptl_absorpt_coefficient_mu     1.100
_exptl_absorpt_correction_type     multi-scan
_exptl_absorpt_process_details     '(SADABS; Sheldrick, 1996)'
_exptl_absorpt_correction_T_min     0.776
_exptl_absorpt_correction_T_max     0.820
_exptl_special_details
;
;
_diffrn_ambient_temperature     296(2)
_diffrn_radiation_type     MoK\a
_diffrn_radiation_wavelength     0.71073
_diffrn_radiation_source     'fine-focus sealed tube'
_diffrn_radiation_monochromator     graphite
_diffrn_measurement_device_type     'Bruker APEXII CCD area-detector'
_diffrn_measurement_method     'phi and omega scans'
_diffrn_detector_area_resol_mean     ?
_diffrn_reflns_number     6194
_diffrn_reflns_av_R_equivalents     0.0136
_diffrn_reflns_av_sigmaI/netI     0.0228
_diffrn_reflns_theta_min     2.19
_diffrn_reflns_theta_max     25.01
_diffrn_reflns_theta_full     25.01
_diffrn_measured_fraction_theta_max     0.995
_diffrn_measured_fraction_theta_full     0.995
_diffrn_reflns_limit_h_min     -11
_diffrn_reflns_limit_h_max     11
_diffrn_reflns_limit_k_min     -12
_diffrn_reflns_limit_k_max     11
_diffrn_reflns_limit_l_min     -7
_diffrn_reflns_limit_l_max     16
_diffrn_standards_number     ?
_diffrn_standards_interval_count     ?
_diffrn_standards_interval_time     ?
_diffrn_standards_decay_%     ?
_refine_special_details
;
Refinement of <i>F</i>^2^ against ALL reflections. The weighted <i>R</i>-factor
<i>wR</i> and goodness of fit <i>S</i> are based on <i>F</i>^2^, conventional
<i>R</i>-factors <i>R</i> are based on <i>F</i>, with <i>F</i> set to zero for
negative <i>F</i>^2^. The threshold expression of <i>F</i>^2^ >
\s(<i>F</i>^2^) is used only for calculating <i>R</i>-factors(gt) <i>etc</i>.
and is not relevant to the choice of reflections for refinement.
<i>R</i>-factors based on <i>F</i>^2^ are statistically about twice as large
as those based on <i>F</i>, and <i>R</i>- factors based on ALL data will be
even larger.
;
_reflns_number_total     4232
_reflns_number_gt     3848
_reflns_threshold_expression     I>2sigma(I)
_refine_ls_structure_factor_coef     Fsqd
_refine_ls_matrix_type     full
_refine_ls_R_factor_all     0.0292
_refine_ls_R_factor_gt     0.0256
_refine_ls_wR_factor_gt     0.0612
_refine_ls_wR_factor_ref     0.0635
_refine_ls_goodness_of_fit_ref     1.045
_refine_ls_restrained_S_all     1.045
_refine_ls_number_reflns     4232
_refine_ls_number_parameters     334
_refine_ls_number_restraints     0
_refine_ls_hydrogen_treatment     constr
_refine_ls_weighting_scheme     calc
_refine_ls_weighting_details
         'calc w=1/[\s^2^(Fo^2^)+(0.0278P)^2^+0.6379P] where P=(Fo^2^+2Fc^2^)/3'
_atom_sites_solution_hydrogens     geom
_atom_sites_solution_primary     direct
_atom_sites_solution_secondary     difmap
_refine_ls_shift/su_max     0.002
_refine_ls_shift/su_mean     0.000
_refine_diff_density_max     0.267
_refine_diff_density_min     -0.393
_refine_ls_extinction_method     none
_refine_ls_extinction_coef     ?
loop_
    _atom_type_symbol
    _atom_type_description
    _atom_type_scat_dispersion_real
    _atom_type_scat_dispersion_imag
    _atom_type_scat_source
    'C' 'C' 0.0033 0.0016
                         'International Tables Vol C Tables 4.2.6.8 and 6.1.1.4'
    'H' 'H' 0.0000 0.0000
                         'International Tables Vol C Tables 4.2.6.8 and 6.1.1.4'
    'N' 'N' 0.0061 0.0033
                         'International Tables Vol C Tables 4.2.6.8 and 6.1.1.4'
    'O' 'O' 0.0106 0.0060
                         'International Tables Vol C Tables 4.2.6.8 and 6.1.1.4'
    'Cl' 'Cl' 0.1484 0.1585
                         'International Tables Vol C Tables 4.2.6.8 and 6.1.1.4'
    'Ag' 'Ag' -0.8971 1.1015
                         'International Tables Vol C Tables 4.2.6.8 and 6.1.1.4'
_computing_data_collection     'APEX2 (Bruker, 2007)'
_computing_cell_refinement     'SAINT (Bruker, 2007)'
_computing_data_reduction     'SAINT (Bruker, 2007)'
_computing_structure_solution     'SHELXS97 (Sheldrick, 2008)'
_computing_structure_refinement     'SHELXL97 (Sheldrick, 2008)'
_computing_molecular_graphics     'SHELXTL (Sheldrick, 2008)'
_computing_publication_material     'SHELXL97 (Sheldrick, 2008)'
loop_
    _atom_site_type_symbol
    _atom_site_label
    _atom_site_fract_x
    _atom_site_fract_y
    _atom_site_fract_z
    _atom_site_U_iso_or_equiv
    _atom_site_adp_type
    _atom_site_calc_flag
    _atom_site_refinement_flags
    _atom_site_occupancy
    _atom_site_disorder_assembly
    _atom_site_disorder_group
    Ag Ag1 0.87169(2) 0.56734(2) 0.518117(14) 0.04869(8) Uani d . 1 . .
    Cl Cl1 0.58438(8) 0.45918(8) -0.36615(5) 0.05917(18) Uani d . 1 . .
    Cl Cl2 1.33119(13) 1.05319(10) 1.51069(6) 0.0891(3) Uani d . 1 . .
    N N2 0.64188(19) 0.3727(2) 0.05514(14) 0.0375(4) Uani d . 1 . .
    H H1 0.7178 0.4325 0.1077 0.045 Uiso calc R 1 . .
    O O1 0.44206(18) 0.17952(18) 0.01256(13) 0.0507(4) Uani d . 1 . .
    N N3 0.9912(2) 0.7669(2) 0.65614(15) 0.0402(4) Uani d . 1 . .
    N N1 0.7302(2) 0.3744(2) 0.38083(14) 0.0388(4) Uani d . 1 . .
    C C6 0.5572(2) 0.2683(2) 0.07732(17) 0.0356(5) Uani d . 1 . .
    C C7 0.6197(2) 0.3948(2) -0.04546(17) 0.0347(5) Uani d . 1 . .
    N N4 1.2066(2) 0.9810(2) 1.04496(15) 0.0417(5) Uani d . 1 . .
    H H2 1.2615 1.0478 1.0314 0.050 Uiso calc R 1 . .
    C C8 0.4900(2) 0.3301(3) -0.12996(18) 0.0406(5) Uani d . 1 . .
    H H7 0.4103 0.2727 -0.1208 0.049 Uiso calc R 1 . .
    C C3 0.7042(2) 0.2420(3) 0.38709(19) 0.0422(5) Uani d . 1 . .
    H H4 0.7352 0.2354 0.4551 0.051 Uiso calc R 1 . .
    C C2 0.6833(2) 0.3825(2) 0.28185(17) 0.0355(5) Uani d . 1 . .
    H H3 0.6993 0.4742 0.2771 0.043 Uiso calc R 1 . .
    C C13 1.0816(2) 0.8926(2) 0.85119(18) 0.0355(5) Uani d . 1 . .
    O O2 1.0207(2) 0.7703(2) 0.96688(15) 0.0770(7) Uani d . 1 . .
    C C16 1.0810(3) 1.0276(3) 0.7337(2) 0.0457(6) Uani d . 1 . .
    H H13 1.1003 1.1159 0.7233 0.055 Uiso calc R 1 . .
    C C5 0.5870(2) 0.1236(2) 0.19497(18) 0.0378(5) Uani d . 1 . .
    H H6 0.5396 0.0392 0.1327 0.045 Uiso calc R 1 . .
    C C4 0.6329(2) 0.1148(3) 0.29612(19) 0.0412(5) Uani d . 1 . .
    H H5 0.6161 0.0243 0.3031 0.049 Uiso calc R 1 . .
    N N5 0.9683(2) 0.6282(2) 0.31338(17) 0.0501(5) Uani d . 1 . .
    C C1 0.6126(2) 0.2601(2) 0.18731(17) 0.0333(5) Uani d . 1 . .
    C C23 1.3156(2) 1.1510(3) 1.34542(19) 0.0412(5) Uani d . 1 . .
    H H17 1.3479 1.2442 1.3993 0.049 Uiso calc R 1 . .
    C C17 1.1113(2) 1.0260(2) 0.8381(2) 0.0413(5) Uani d . 1 . .
    H H14 1.1510 1.1130 0.8989 0.050 Uiso calc R 1 . .
    C C9 0.4794(3) 0.3512(2) -0.22784(19) 0.0421(5) Uani d . 1 . .
    H H8 0.3927 0.3077 -0.2846 0.050 Uiso calc R 1 . .
    C C15 1.0219(3) 0.8970(3) 0.6450(2) 0.0453(6) Uani d . 1 . .
    H H12 1.0026 0.8990 0.5749 0.054 Uiso calc R 1 . .
    C C10 0.5971(3) 0.4366(2) -0.24093(18) 0.0404(5) Uani d . 1 . .
    C C24 1.2834(2) 1.1322(2) 1.23596(18) 0.0365(5) Uani d . 1 . .
    H H18 1.2933 1.2132 1.2159 0.044 Uiso calc R 1 . .
    C C22 1.2991(3) 1.0296(3) 1.37339(19) 0.0453(6) Uani d . 1 . .
    C C14 1.0215(2) 0.7664(2) 0.75782(17) 0.0361(5) Uani d . 1 . .
    H H11 1.0012 0.6767 0.7662 0.043 Uiso calc R 1 . .
    C C19 1.2365(2) 0.9934(2) 1.15612(18) 0.0359(5) Uani d . 1 . .
    O O5 0.9102(3) 0.7052(2) 0.3672(2) 0.0828(7) Uani d . 1 . .
    C C11 0.7258(3) 0.5049(3) -0.1567(2) 0.0482(6) Uani d . 1 . .
    H H9 0.8045 0.5640 -0.1658 0.058 Uiso calc R 1 . .
    C C20 1.2222(3) 0.8724(3) 1.1858(2) 0.0440(6) Uani d . 1 . .
    H H15 1.1914 0.7791 1.1323 0.053 Uiso calc R 1 . .
    C C18 1.1008(2) 0.8748(3) 0.95936(19) 0.0411(5) Uani d . 1 . .
    C C12 0.7364(3) 0.4844(2) -0.05886(19) 0.0434(5) Uani d . 1 . .
    H H10 0.8224 0.5309 -0.0015 0.052 Uiso calc R 1 . .
    O O3 1.0717(3) 0.6017(3) 0.3604(2) 0.0869(7) Uani d . 1 . .
    C C21 1.2540(3) 0.8910(3) 1.2953(2) 0.0475(6) Uani d . 1 . .
    H H16 1.2450 0.8105 1.3159 0.057 Uiso calc R 1 . .
    O O4 0.9214(2) 0.5770(3) 0.21319(16) 0.0913(8) Uani d . 1 . .
loop_
    _atom_site_aniso_label
    _atom_site_aniso_U_11
    _atom_site_aniso_U_22
    _atom_site_aniso_U_33
    _atom_site_aniso_U_12
    _atom_site_aniso_U_13
    _atom_site_aniso_U_23
    Ag1 0.05203(13) 0.04686(12) 0.03000(11) 0.00860(9) 0.00232(8) 0.00417(8)
    Cl1 0.0777(5) 0.0579(4) 0.0394(3) 0.0099(3) 0.0166(3) 0.0252(3)
    Cl2 0.1476(9) 0.0747(5) 0.0392(4) 0.0264(5) 0.0197(5) 0.0274(4)
    N2 0.0337(9) 0.0385(10) 0.0285(9) -0.0010(8) 0.0017(8) 0.0120(8)
    O1 0.0446(9) 0.0506(10) 0.0358(9) -0.0106(8) -0.0024(7) 0.0180(8)
    N3 0.0381(10) 0.0429(11) 0.0332(10) 0.0096(8) 0.0069(8) 0.0113(8)
    N1 0.0409(10) 0.0396(10) 0.0298(9) 0.0097(8) 0.0061(8) 0.0109(8)
    C6 0.0361(12) 0.0344(11) 0.0296(11) 0.0061(9) 0.0065(9) 0.0095(9)
    C7 0.0369(11) 0.0315(11) 0.0299(10) 0.0066(9) 0.0072(9) 0.0095(9)
    N4 0.0408(10) 0.0384(10) 0.0321(10) -0.0039(8) 0.0060(8) 0.0115(8)
    C8 0.0357(12) 0.0432(13) 0.0367(12) 0.0035(10) 0.0078(10) 0.0163(10)
    C3 0.0421(13) 0.0488(14) 0.0359(12) 0.0122(11) 0.0085(10) 0.0207(11)
    C2 0.0355(11) 0.0345(11) 0.0335(11) 0.0086(9) 0.0077(9) 0.0130(9)
    C13 0.0273(10) 0.0388(12) 0.0352(11) 0.0065(9) 0.0086(9) 0.0109(10)
    O2 0.0791(14) 0.0669(13) 0.0411(10) -0.0345(11) 0.0039(10) 0.0162(9)
    C16 0.0442(13) 0.0392(13) 0.0535(15) 0.0114(11) 0.0103(11) 0.0221(11)
    C5 0.0347(11) 0.0353(12) 0.0368(12) 0.0069(9) 0.0081(9) 0.0102(9)
    C4 0.0404(12) 0.0392(12) 0.0455(13) 0.0113(10) 0.0108(10) 0.0212(11)
    N5 0.0533(13) 0.0433(12) 0.0390(11) -0.0037(10) 0.0013(10) 0.0199(10)
    C1 0.0293(10) 0.0371(11) 0.0303(11) 0.0072(9) 0.0083(9) 0.0117(9)
    C23 0.0435(13) 0.0369(12) 0.0353(12) 0.0097(10) 0.0092(10) 0.0075(10)
    C17 0.0361(12) 0.0350(12) 0.0436(13) 0.0068(10) 0.0077(10) 0.0091(10)
    C9 0.0431(13) 0.0398(12) 0.0346(12) 0.0077(10) 0.0035(10) 0.0127(10)
    C15 0.0441(13) 0.0514(14) 0.0406(13) 0.0141(11) 0.0079(11) 0.0220(11)
    C10 0.0531(14) 0.0359(12) 0.0309(11) 0.0107(10) 0.0127(10) 0.0140(9)
    C24 0.0335(11) 0.0338(11) 0.0379(12) 0.0061(9) 0.0076(9) 0.0138(10)
    C22 0.0524(14) 0.0493(14) 0.0349(12) 0.0161(11) 0.0109(11) 0.0188(11)
    C14 0.0320(11) 0.0348(11) 0.0346(11) 0.0057(9) 0.0070(9) 0.0102(9)
    C19 0.0297(11) 0.0380(12) 0.0339(11) 0.0055(9) 0.0067(9) 0.0114(9)
    O5 0.114(2) 0.0582(13) 0.0899(17) 0.0286(13) 0.0503(16) 0.0324(12)
    C11 0.0481(14) 0.0441(13) 0.0467(14) 0.0004(11) 0.0147(11) 0.0206(11)
    C20 0.0491(14) 0.0333(12) 0.0439(13) 0.0108(10) 0.0120(11) 0.0103(10)
    C18 0.0377(12) 0.0408(12) 0.0333(11) 0.0002(10) 0.0101(10) 0.0086(10)
    C12 0.0381(12) 0.0411(13) 0.0371(12) -0.0018(10) 0.0032(10) 0.0131(10)
    O3 0.0772(15) 0.0788(15) 0.0962(18) 0.0178(12) -0.0082(13) 0.0520(14)
    C21 0.0557(15) 0.0424(13) 0.0474(14) 0.0157(11) 0.0136(12) 0.0227(11)
    O4 0.0622(13) 0.129(2) 0.0382(11) -0.0217(13) -0.0009(10) 0.0228(12)
_geom_special_details
;
All e.s.d.'s (except the e.s.d. in the dihedral angle between two l.s. planes)
are estimated using the full covariance matrix. The cell e.s.d.'s are taken
into account individually in the estimation of e.s.d.'s in distances, angles
and torsion angles; correlations between e.s.d.'s in cell parameters are only
used when they are defined by crystal symmetry. An approximate (isotropic)
treatment of cell e.s.d.'s is used for estimating e.s.d.'s involving l.s.
planes.
;
loop_
    _geom_bond_atom_site_label_1
    _geom_bond_atom_site_label_2
    _geom_bond_site_symmetry_2
    _geom_bond_distance
    _geom_bond_publ_flag
    Ag1 N3 . 2.1467(19) ?
    Ag1 N1 . 2.1519(18) ?
    Ag1 Ag1 2_766 3.2574(5) ?
    Cl1 C10 . 1.751(2) ?
    Cl2 C22 . 1.738(2) ?
    N2 C6 . 1.346(3) ?
    N2 C7 . 1.419(3) ?
    N2 H1 . 0.8600 ?
    O1 C6 . 1.228(3) ?
    N3 C14 . 1.339(3) ?
    N3 C15 . 1.343(3) ?
    N1 C3 . 1.338(3) ?
    N1 C2 . 1.348(3) ?
    C6 C1 . 1.499(3) ?
    C7 C12 . 1.388(3) ?
    C7 C8 . 1.389(3) ?
    N4 C18 . 1.341(3) ?
    N4 C19 . 1.422(3) ?
    N4 H2 . 0.8600 ?
    C8 C9 . 1.384(3) ?
    C8 H7 . 0.9300 ?
    C3 C4 . 1.381(3) ?
    C3 H4 . 0.9300 ?
    C2 C1 . 1.380(3) ?
    C2 H3 . 0.9300 ?
    C13 C14 . 1.385(3) ?
    C13 C17 . 1.387(3) ?
    C13 C18 . 1.499(3) ?
    O2 C18 . 1.216(3) ?
    C16 C15 . 1.379(3) ?
    C16 C17 . 1.379(3) ?
    C16 H13 . 0.9300 ?
    C5 C4 . 1.377(3) ?
    C5 C1 . 1.386(3) ?
    C5 H6 . 0.9300 ?
    C4 H5 . 0.9300 ?
    N5 O4 . 1.224(3) ?
    N5 O3 . 1.228(3) ?
    N5 O5 . 1.240(3) ?
    C23 C22 . 1.377(3) ?
    C23 C24 . 1.382(3) ?
    C23 H17 . 0.9300 ?
    C17 H14 . 0.9300 ?
    C9 C10 . 1.373(3) ?
    C9 H8 . 0.9300 ?
    C15 H12 . 0.9300 ?
    C10 C11 . 1.381(3) ?
    C24 C19 . 1.384(3) ?
    C24 H18 . 0.9300 ?
    C22 C21 . 1.374(3) ?
    C14 H11 . 0.9300 ?
    C19 C20 . 1.387(3) ?
    C11 C12 . 1.381(3) ?
    C11 H9 . 0.9300 ?
    C20 C21 . 1.383(3) ?
    C20 H15 . 0.9300 ?
    C12 H10 . 0.9300 ?
    C21 H16 . 0.9300 ?
loop_
    _geom_angle_atom_site_label_1
    _geom_angle_atom_site_label_2
    _geom_angle_atom_site_label_3
    _geom_angle_site_symmetry_1
    _geom_angle_site_symmetry_3
    _geom_angle
    _geom_angle_publ_flag
    N3 Ag1 N1 . . 173.41(7) ?
    N3 Ag1 Ag1 . 2_766 100.45(5) ?
    N1 Ag1 Ag1 . 2_766 86.14(5) ?
    C6 N2 C7 . . 127.13(18) ?
    C6 N2 H1 . . 116.4 ?
    C7 N2 H1 . . 116.4 ?
    C14 N3 C15 . . 117.8(2) ?
    C14 N3 Ag1 . . 120.15(15) ?
    C15 N3 Ag1 . . 121.49(16) ?
    C3 N1 C2 . . 118.20(19) ?
    C3 N1 Ag1 . . 121.23(15) ?
    C2 N1 Ag1 . . 119.84(15) ?
    O1 C6 N2 . . 124.0(2) ?
    O1 C6 C1 . . 119.57(19) ?
    N2 C6 C1 . . 116.38(18) ?
    C12 C7 C8 . . 119.4(2) ?
    C12 C7 N2 . . 116.96(19) ?
    C8 C7 N2 . . 123.61(19) ?
    C18 N4 C19 . . 126.02(19) ?
    C18 N4 H2 . . 117.0 ?
    C19 N4 H2 . . 117.0 ?
    C9 C8 C7 . . 120.0(2) ?
    C9 C8 H7 . . 120.0 ?
    C7 C8 H7 . . 120.0 ?
    N1 C3 C4 . . 122.4(2) ?
    N1 C3 H4 . . 118.8 ?
    C4 C3 H4 . . 118.8 ?
    N1 C2 C1 . . 122.6(2) ?
    N1 C2 H3 . . 118.7 ?
    C1 C2 H3 . . 118.7 ?
    C14 C13 C17 . . 118.0(2) ?
    C14 C13 C18 . . 117.1(2) ?
    C17 C13 C18 . . 124.7(2) ?
    C15 C16 C17 . . 119.3(2) ?
    C15 C16 H13 . . 120.4 ?
    C17 C16 H13 . . 120.4 ?
    C4 C5 C1 . . 119.1(2) ?
    C4 C5 H6 . . 120.5 ?
    C1 C5 H6 . . 120.5 ?
    C5 C4 C3 . . 119.2(2) ?
    C5 C4 H5 . . 120.4 ?
    C3 C4 H5 . . 120.4 ?
    O4 N5 O3 . . 119.8(3) ?
    O4 N5 O5 . . 120.0(3) ?
    O3 N5 O5 . . 120.1(3) ?
    C2 C1 C5 . . 118.5(2) ?
    C2 C1 C6 . . 122.95(19) ?
    C5 C1 C6 . . 118.50(19) ?
    C22 C23 C24 . . 118.9(2) ?
    C22 C23 H17 . . 120.5 ?
    C24 C23 H17 . . 120.5 ?
    C16 C17 C13 . . 119.1(2) ?
    C16 C17 H14 . . 120.5 ?
    C13 C17 H14 . . 120.5 ?
    C10 C9 C8 . . 119.8(2) ?
    C10 C9 H8 . . 120.1 ?
    C8 C9 H8 . . 120.1 ?
    N3 C15 C16 . . 122.5(2) ?
    N3 C15 H12 . . 118.8 ?
    C16 C15 H12 . . 118.8 ?
    C9 C10 C11 . . 120.9(2) ?
    C9 C10 Cl1 . . 119.65(18) ?
    C11 C10 Cl1 . . 119.43(18) ?
    C23 C24 C19 . . 120.3(2) ?
    C23 C24 H18 . . 119.9 ?
    C19 C24 H18 . . 119.9 ?
    C21 C22 C23 . . 121.6(2) ?
    C21 C22 Cl2 . . 119.61(19) ?
    C23 C22 Cl2 . . 118.78(19) ?
    N3 C14 C13 . . 123.3(2) ?
    N3 C14 H11 . . 118.3 ?
    C13 C14 H11 . . 118.3 ?
    C24 C19 C20 . . 120.0(2) ?
    C24 C19 N4 . . 117.7(2) ?
    C20 C19 N4 . . 122.3(2) ?
    C12 C11 C10 . . 119.3(2) ?
    C12 C11 H9 . . 120.3 ?
    C10 C11 H9 . . 120.3 ?
    C21 C20 C19 . . 119.8(2) ?
    C21 C20 H15 . . 120.1 ?
    C19 C20 H15 . . 120.1 ?
    O2 C18 N4 . . 123.4(2) ?
    O2 C18 C13 . . 120.3(2) ?
    N4 C18 C13 . . 116.31(19) ?
    C11 C12 C7 . . 120.5(2) ?
    C11 C12 H10 . . 119.8 ?
    C7 C12 H10 . . 119.8 ?
    C22 C21 C20 . . 119.4(2) ?
    C22 C21 H16 . . 120.3 ?
    C20 C21 H16 . . 120.3 ?
loop_
    _geom_torsion_atom_site_label_1
    _geom_torsion_atom_site_label_2
    _geom_torsion_atom_site_label_3
    _geom_torsion_atom_site_label_4
    _geom_torsion_site_symmetry_1
    _geom_torsion_site_symmetry_2
    _geom_torsion_site_symmetry_3
    _geom_torsion_site_symmetry_4
    _geom_torsion
    _geom_torsion_publ_flag
    Ag1 Ag1 N3 C14 2_766 . . . -83.05(17) ?
    Ag1 Ag1 N3 C15 2_766 . . . 105.37(18) ?
    Ag1 Ag1 N1 C3 2_766 . . . 66.84(17) ?
    Ag1 Ag1 N1 C2 2_766 . . . -103.19(16) ?
    C7 N2 C6 O1 . . . . -3.7(4) ?
    C7 N2 C6 C1 . . . . 174.4(2) ?
    C6 N2 C7 C12 . . . . -164.4(2) ?
    C6 N2 C7 C8 . . . . 14.4(4) ?
    C12 C7 C8 C9 . . . . 2.2(4) ?
    N2 C7 C8 C9 . . . . -176.6(2) ?
    C2 N1 C3 C4 . . . . 0.7(3) ?
    Ag1 N1 C3 C4 . . . . -169.49(18) ?
    C3 N1 C2 C1 . . . . -1.3(3) ?
    Ag1 N1 C2 C1 . . . . 169.04(16) ?
    C1 C5 C4 C3 . . . . -0.5(3) ?
    N1 C3 C4 C5 . . . . 0.2(4) ?
    N1 C2 C1 C5 . . . . 1.0(3) ?
    N1 C2 C1 C6 . . . . 178.6(2) ?
    C4 C5 C1 C2 . . . . 0.0(3) ?
    C4 C5 C1 C6 . . . . -177.8(2) ?
    O1 C6 C1 C2 . . . . -142.3(2) ?
    N2 C6 C1 C2 . . . . 39.6(3) ?
    O1 C6 C1 C5 . . . . 35.4(3) ?
    N2 C6 C1 C5 . . . . -142.8(2) ?
    C15 C16 C17 C13 . . . . 0.1(4) ?
    C14 C13 C17 C16 . . . . -0.4(3) ?
    C18 C13 C17 C16 . . . . -176.2(2) ?
    C7 C8 C9 C10 . . . . -0.3(4) ?
    C14 N3 C15 C16 . . . . -0.8(4) ?
    Ag1 N3 C15 C16 . . . . 170.97(18) ?
    C17 C16 C15 N3 . . . . 0.5(4) ?
    C8 C9 C10 C11 . . . . -1.5(4) ?
    C8 C9 C10 Cl1 . . . . 178.39(19) ?
    C22 C23 C24 C19 . . . . -0.6(4) ?
    C24 C23 C22 C21 . . . . 1.2(4) ?
    C24 C23 C22 Cl2 . . . . -176.88(19) ?
    C15 N3 C14 C13 . . . . 0.4(3) ?
    Ag1 N3 C14 C13 . . . . -171.44(16) ?
    C17 C13 C14 N3 . . . . 0.2(3) ?
    C18 C13 C14 N3 . . . . 176.3(2) ?
    C23 C24 C19 C20 . . . . -0.3(3) ?
    C23 C24 C19 N4 . . . . -179.3(2) ?
    C18 N4 C19 C24 . . . . -143.7(2) ?
    C18 N4 C19 C20 . . . . 37.3(4) ?
    C9 C10 C11 C12 . . . . 1.2(4) ?
    Cl1 C10 C11 C12 . . . . -178.6(2) ?
    C24 C19 C20 C21 . . . . 0.4(4) ?
    N4 C19 C20 C21 . . . . 179.4(2) ?
    C19 N4 C18 O2 . . . . -3.9(4) ?
    C19 N4 C18 C13 . . . . 174.3(2) ?
    C14 C13 C18 O2 . . . . -28.4(3) ?
    C17 C13 C18 O2 . . . . 147.4(3) ?
    C14 C13 C18 N4 . . . . 153.3(2) ?
    C17 C13 C18 N4 . . . . -30.8(3) ?
    C10 C11 C12 C7 . . . . 0.8(4) ?
    C8 C7 C12 C11 . . . . -2.5(4) ?
    N2 C7 C12 C11 . . . . 176.4(2) ?
    C23 C22 C21 C20 . . . . -1.1(4) ?
    Cl2 C22 C21 C20 . . . . 177.0(2) ?
    C19 C20 C21 C22 . . . . 0.2(4) ?
loop_
    _geom_hbond_atom_site_label_D
    _geom_hbond_atom_site_label_H
    _geom_hbond_atom_site_label_A
    _geom_hbond_site_symmetry_A
    _geom_hbond_distance_DH
    _geom_hbond_distance_HA
    _geom_hbond_distance_DA
    _geom_hbond_angle_DHA
    _geom_hbond_publ_flag
    N2 H1 O4 1_555 0.860 2.104 2.953(3) 169.32 yes
    N4 H2 O1 1_666 0.860 2.100 2.931(3) 162.07 yes
    C2 H3 O5 1_555 0.93 2.51 3.210(3) 133 yes
    C3 H4 O3 2_766 0.93 2.57 3.300(3) 136 yes
    C4 H5 Cl2 2_767 0.93 2.83 3.516(3) 132 yes
    C5 H6 O1 2_655 0.93 2.55 3.376(3) 148 yes
    C8 H7 O1 1_555 0.93 2.27 2.841(3) 119 yes
    C11 H9 O2 1_554 0.93 2.49 3.194(4) 132 yes
    C16 H13 O5 2_776 0.93 2.48 3.370(4) 160 yes
    C20 H15 O2 1_555 0.93 2.46 2.906(3) 109 yes
data_global
_journal_date_recd_electronic     2010-06-14
_journal_date_accepted     2010-06-29
_journal_name_full     'Acta Crystallographica, Section E'
_journal_year     2010
_journal_volume     66
_journal_issue      8
_journal_page_first     m877
_journal_page_last     m877
_journal_paper_category     QM
_journal_coeditor_code     ZL2286
_publ_contact_author_name     'Professor Qi-Tao Liu'
_publ_contact_author_address
;
College of Chemistry
Liaoning University
Shenyang 110036
People's Republic of China
;
_publ_contact_author_email     qtliu@yahoo.com.cn
_publ_contact_author_fax     '86-024-86852421'
_publ_contact_author_phone     '86-024-62202018'
_publ_section_title
;
Bis[<i>N</i>-(4-chlorophenyl)pyridine-3-carboxamide]silver(I) nitrate
;
loop_
    _publ_author_name
    _publ_author_address
    'Shi, Chun-Yue'
;
Department of Chemistry
Northeast Normal University
Changchun 130024
People's Republic of China and Applied Chemistry Department
Shenyang University of Chemical Technology
Shenyang 110142
People's Republic of China
;
    'Ge, Chun-Hua'
;
College of Chemistry
Liaoning University
Shenyang 110036
People's Republic of China
;
    'Liu, Qi-Tao'
;
Department of Chemistry
Northeast Normal University
Changchun 130024
People's Republic of China and College of Chemistry
Liaoning University
Shenyang 110036
People's Republic of China
;
