# Supplementary material for: Bis[N-(4-chloro­phen­yl)pyridine-3-carboxamide]­silver(I) nitrate
Source: Acta Crystallogr Sect E Struct Rep Online. 2010 Jul 3;66(Pt 8):m877. doi: 10.1107/S1600536810025511 (PMC3007344; doi:10.1107/S1600536810025511)
Supplement: Supplementary file 2 [file e-66-0m877-Isup2.hkl]

# 
# h,k,l, Fc-squared, Fo-squared, sigma(Fo-squared) and status flag 
# 
data_I
_shelx_title ' 80115D in P-1' 
_shelx_refln_list_code          4 
_shelx_F_calc_maximum      276.94 
_exptl_crystal_F_000       636.00 
_reflns_d_resolution_high  0.8406 
 
loop_ 
 _symmetry_equiv_pos_as_xyz 
 'x, y, z' 
 '-x, -y, -z' 
 
_cell_length_a    10.0745 
_cell_length_b    10.1425 
_cell_length_c    13.4734 
_cell_angle_alpha 107.515 
_cell_angle_beta  102.602 
_cell_angle_gamma 103.706 
 
_shelx_F_squared_multiplier     1.000 
 
loop_ 
 _refln_index_h 
 _refln_index_k 
 _refln_index_l 
 _refln_F_squared_calc 
 _refln_F_squared_meas 
 _refln_F_squared_sigma 
 _refln_observed_status 
   1   0   0     1883.95     2009.41     33.39 o 
   2   0   0      267.22      321.16      4.89 o 
   3   0   0     1346.53     1440.21     14.81 o 
   4   0   0     2145.82     2122.31     26.46 o 
   5   0   0     1243.87     1258.69     17.45 o 
   6   0   0      510.88      530.43      9.60 o 
   7   0   0      973.58      980.56     21.68 o 
   8   0   0      695.38      664.35     17.31 o 
   9   0   0      113.42      125.14      7.39 o 
  10   0   0       48.31       51.81      5.71 o 
  11   0   0       20.45       16.52      5.10 o 
 -11   1   0       99.91      109.46      8.18 o 
 -10   1   0      119.97      126.48      8.07 o 
  -9   1   0      108.58      119.31      7.28 o 
  -8   1   0      841.41      813.30     19.72 o 
  -7   1   0      640.71      618.86     15.57 o 
  -6   1   0      937.09      993.11     14.73 o 
  -5   1   0        0.02       -0.31      1.10 o 
  -4   1   0     3922.80     3825.28     37.24 o 
  -3   1   0     4273.62     4181.57     40.03 o 
  -2   1   0      359.58      335.44      5.19 o 
  -1   1   0     1208.67     1234.82     22.07 o 
   0   1   0     3482.76     3624.91     61.73 o 
   1   1   0       36.20       26.89      6.02 o 
   2   1   0     9371.97     9115.84     86.35 o 
   3   1   0     1144.72     1156.55     15.39 o 
   4   1   0     3200.75     3177.27     38.74 o 
   5   1   0     1378.60     1396.57     19.41 o 
   6   1   0     1359.46     1387.77     24.17 o 
   7   1   0     1007.82     1001.34     22.52 o 
   8   1   0      289.57      296.77     10.81 o 
   9   1   0        1.51       -0.28      3.08 o 
  10   1   0        0.78        0.00      3.36 o 
 -11   2   0      205.59      232.02     11.54 o 
 -10   2   0      176.42      175.22      9.30 o 
  -9   2   0      169.49      185.13      8.91 o 
  -8   2   0      337.38      337.78     11.32 o 
  -7   2   0      654.79      633.70     11.59 o 
  -6   2   0       94.67      107.57      4.20 o 
  -5   2   0      461.65      493.89      6.88 o 
  -4   2   0     2047.68     2042.41     20.85 o 
  -3   2   0     6813.50     6618.97     75.92 o 
  -2   2   0    45381.12    35911.02   2296.80 o 
  -1   2   0      180.93      188.59      3.56 o 
   0   2   0    10178.20     9752.66    160.88 o 
   1   2   0      543.83      529.78      7.66 o 
   2   2   0     3727.79     3785.33     60.27 o 
   3   2   0        4.44        6.52      1.48 o 
   4   2   0     3847.11     3826.13     46.56 o 
   5   2   0     1199.75     1234.45     31.40 o 
   6   2   0      971.32      951.38     21.45 o 
   7   2   0       44.25       49.35      4.82 o 
   8   2   0       44.42       42.12      4.82 o 
   9   2   0      294.22      291.17     11.76 o 
  10   2   0       60.02       52.32      6.11 o 
 -11   3   0      103.72       97.80      8.29 o 
 -10   3   0      199.14      203.17     10.08 o 
  -9   3   0      184.73      164.57      8.96 o 
  -8   3   0        6.44       11.22      3.24 o 
  -7   3   0      929.73      906.70     15.12 o 
  -6   3   0     1326.28     1350.77     19.77 o 
  -5   3   0     3295.49     3277.28     45.32 o 
  -4   3   0      801.91      800.30     12.39 o 
  -3   3   0      445.25      429.02      7.70 o 
  -2   3   0     6728.31     6611.74     78.51 o 
  -1   3   0      647.37      624.94      9.27 o 
   0   3   0      261.19      262.65      4.33 o 
   1   3   0      885.13      864.81     11.93 o 
   2   3   0     4888.38     4992.64     83.18 o 
   3   3   0      173.94      193.50      5.00 o 
   4   3   0       10.14       14.36      1.73 o 
   5   3   0      532.12      541.94     11.20 o 
   6   3   0     2305.28     2281.08     43.86 o 
   7   3   0      632.30      613.15     17.14 o 
   8   3   0       40.17       45.04      5.10 o 
   9   3   0      200.67      203.79     10.14 o 
 -11   4   0        4.75       15.18      5.60 o 
 -10   4   0      120.88      103.18      8.29 o 
  -9   4   0      220.79      210.62      7.57 o 
  -8   4   0       25.66       26.33      3.57 o 
  -7   4   0      585.68      610.11     12.55 o 
  -6   4   0      938.97      929.75     15.37 o 
  -5   4   0     2386.14     2283.22     30.40 o 
  -4   4   0     1146.97     1161.77     24.87 o 
  -3   4   0      200.34      179.90      6.78 o 
  -2   4   0     6613.07     6358.64    136.65 o 
  -1   4   0      186.59      163.15      3.98 o 
   0   4   0      187.16      193.81      8.07 o 
   1   4   0      332.79      358.15      5.07 o 
   2   4   0     4224.42     4131.17     49.82 o 
   3   4   0      261.21      255.10      6.16 o 
   4   4   0       22.81       20.22      3.81 o 
   5   4   0       28.71       30.53      4.03 o 
   6   4   0      720.12      721.32     18.99 o 
   7   4   0        1.65        0.00      3.02 o 
   8   4   0       10.22        9.58      3.81 o 
   9   4   0      140.68      149.39      9.24 o 
 -11   5   0       31.94       25.43      6.22 o 
 -10   5   0       69.88       62.04      5.10 o 
  -9   5   0      442.63      416.12     10.77 o 
  -8   5   0        7.09       10.13      3.24 o 
  -7   5   0      144.30      139.23      5.89 o 
  -6   5   0      185.68      170.07      7.34 o 
  -5   5   0     3053.33     2840.60    106.01 o 
  -4   5   0       59.31       67.43      3.68 o 
  -3   5   0       25.92       30.80      2.58 o 
  -2   5   0     3884.43     3799.01     46.63 o 
  -1   5   0     4494.46     4289.54     72.93 o 
   0   5   0     1147.85     1112.72     15.60 o 
   1   5   0       45.08       45.83      2.59 o 
   2   5   0     2362.94     2267.81     42.52 o 
   3   5   0      308.00      314.92     10.92 o 
   4   5   0     1013.85     1012.27     23.86 o 
   5   5   0      811.01      791.87     14.45 o 
   6   5   0      608.65      607.72     17.70 o 
   7   5   0      375.57      359.45     13.50 o 
   8   5   0      133.47      146.09      9.02 o 
 -11   6   0        0.09        3.19      4.87 o 
 -10   6   0        2.37        3.23      3.22 o 
  -9   6   0      254.94      247.04      8.36 o 
  -8   6   0      304.90      276.39     10.31 o 
  -7   6   0      305.29      309.85      8.80 o 
  -6   6   0      126.81      133.23      5.70 o 
  -5   6   0      730.75      666.95     12.50 o 
  -4   6   0     1001.17      959.40     15.53 o 
  -3   6   0       95.41      112.15      4.43 o 
  -2   6   0     2857.21     2785.75     44.14 o 
  -1   6   0     1691.03     1697.37     23.15 o 
   0   6   0     1743.58     1709.68     28.88 o 
   1   6   0      840.30      839.51     19.66 o 
   2   6   0      282.41      274.09     10.14 o 
   3   6   0      113.25      132.53      7.51 o 
   4   6   0     1399.20     1399.06     31.42 o 
   5   6   0      250.01      259.02     11.54 o 
   6   6   0      136.03      165.75      9.07 o 
   7   6   0       92.47      111.25      7.90 o 
 -11   7   0       33.69       47.14     12.13 o 
 -10   7   0        0.92        1.31      3.21 o 
  -9   7   0      154.84      161.59      7.01 o 
  -8   7   0       28.33       39.74      4.57 o 
  -7   7   0      108.52      102.28      5.73 o 
  -6   7   0      539.19      568.84     11.96 o 
  -5   7   0      264.96      270.08     13.50 o 
  -4   7   0      531.79      503.08     10.42 o 
  -3   7   0      525.40      502.05     10.23 o 
  -2   7   0       14.31       17.90      5.60 o 
  -1   7   0     2657.03     2545.99     33.43 o 
   0   7   0     1194.46     1202.22     26.16 o 
   1   7   0       63.47       70.92      5.60 o 
   2   7   0       32.33       37.70      4.71 o 
   3   7   0     1668.89     1670.96     36.07 o 
   4   7   0     1905.95     1897.99     40.84 o 
   5   7   0       47.31       55.51      6.55 o 
   6   7   0       22.22       11.93      3.98 o 
 -10   8   0       52.21       51.72      5.12 o 
  -9   8   0       83.40       81.20     14.09 o 
  -8   8   0        8.58        7.02      3.35 o 
  -7   8   0      298.30      291.72     23.78 o 
  -6   8   0      265.27      279.92      8.29 o 
  -5   8   0      152.71      158.67      6.39 o 
  -4   8   0     2149.90     2062.62     41.28 o 
  -3   8   0     1646.19     1612.20     24.00 o 
  -2   8   0       18.57       20.34      3.22 o 
  -1   8   0       61.50       58.26      5.60 o 
   0   8   0        7.61       12.49      3.59 o 
   1   8   0      462.25      440.57     14.34 o 
   2   8   0      137.53      134.94      8.29 o 
   3   8   0      235.67      229.78     11.09 o 
   4   8   0      202.65      214.60     11.15 o 
   5   8   0       66.79       91.25      8.12 o 
  -9   9   0        0.15        3.24      3.50 o 
  -8   9   0      161.31      157.20      6.97 o 
  -7   9   0      314.05      337.61      9.79 o 
  -6   9   0        8.68       12.40      3.22 o 
  -5   9   0       42.88       47.14      4.40 o 
  -4   9   0        9.63       14.93      4.20 o 
  -3   9   0      808.29      817.05     15.11 o 
  -2   9   0        4.08        0.28      3.25 o 
  -1   9   0        1.68        8.35      3.64 o 
   0   9   0      423.04      446.00     15.18 o 
   1   9   0      871.88      853.35     22.91 o 
   2   9   0      126.28      130.63      8.68 o 
   3   9   0       24.38       22.01      5.10 o 
  -8  10   0        2.29        4.68      3.18 o 
  -7  10   0      216.30      219.81     16.58 o 
  -6  10   0      589.26      553.94     13.02 o 
  -5  10   0       61.17       64.47      4.81 o 
  -4  10   0      125.75      112.70      5.74 o 
  -3  10   0      129.84      143.12      8.91 o 
  -2  10   0       36.05       29.46      5.15 o 
  -1  10   0      221.59      191.63     10.31 o 
   0  10   0      112.69      126.32      8.68 o 
   1  10   0       56.58       75.68      7.34 o 
   2  10   0      109.09      116.46      8.85 o 
  -6  11   0        6.66        6.94      3.48 o 
  -5  11   0      136.92      134.22      6.85 o 
  -4  11   0        1.21       -2.69      3.47 o 
  -3  11   0       92.33       93.10      8.63 o 
  -2  11   0       10.99        8.29      4.37 o 
  -1  11   0      380.81      426.51     16.58 o 
   0 -11   1        9.58        7.39      4.48 o 
   1 -11   1        0.18       -1.18      3.59 o 
   2 -11   1       99.32      100.55      8.18 o 
   3 -11   1       67.22       77.36      7.56 o 
   4 -11   1       15.62       13.95      5.27 o 
   5 -11   1       92.12       86.40      5.75 o 
   6 -11   1       35.92       31.12      4.34 o 
   7 -11   1        8.84       13.57      3.58 o 
  -2 -10   1      217.63      225.13     11.48 o 
  -1 -10   1      179.93      159.93      9.52 o 
   0 -10   1      249.91      268.32     12.21 o 
   1 -10   1       60.30       60.22      6.39 o 
   2 -10   1      305.46      287.70     12.27 o 
   3 -10   1        6.52        7.12      3.30 o 
   4 -10   1       19.77       17.17      3.36 o 
   5 -10   1        1.57        3.96      3.56 o 
   6 -10   1      193.74      196.85      7.71 o 
   7 -10   1      335.01      330.16     14.96 o 
   8 -10   1        6.91        7.40      3.60 o 
  -4  -9   1       84.58       80.55      7.67 o 
  -3  -9   1       59.83       65.65      6.89 o 
  -2  -9   1      311.00      286.52     12.32 o 
  -1  -9   1       30.46       32.15      4.93 o 
   0  -9   1      127.79      144.02      8.23 o 
   1  -9   1       81.68       83.02      6.55 o 
   2  -9   1       48.46       43.19      3.86 o 
   3  -9   1     1248.68     1237.37     20.20 o 
   4  -9   1      442.71      422.15     10.37 o 
   5  -9   1      162.38      151.82      6.35 o 
   6  -9   1       64.41       69.98      5.05 o 
   7  -9   1      174.91      163.20     12.10 o 
   8  -9   1      105.28      106.74      6.15 o 
   9  -9   1        8.09        4.10      3.47 o 
  -5  -8   1       56.07       51.14      6.33 o 
  -4  -8   1      562.50      601.67     18.93 o 
  -3  -8   1      735.35      715.38     20.33 o 
  -2  -8   1       45.97       61.73      5.94 o 
  -1  -8   1       15.69       20.33      3.98 o 
   0  -8   1     1398.36     1404.55     30.42 o 
   1  -8   1      285.21      274.58      7.22 o 
   2  -8   1      221.53      201.86      6.26 o 
   3  -8   1       48.15       45.73      5.60 o 
   4  -8   1      813.21      799.91     14.63 o 
   5  -8   1      156.66      152.31      9.55 o 
   6  -8   1       25.06       23.15      3.57 o 
   7  -8   1      181.87      177.99     13.72 o 
   8  -8   1      235.76      224.32      8.12 o 
   9  -8   1       11.54       12.01      4.79 o 
  10  -8   1       13.86       13.25      4.23 o 
  -6  -7   1       25.19       36.24      5.21 o 
  -5  -7   1       35.43       41.12      5.83 o 
  -4  -7   1     1154.93     1146.42     27.67 o 
  -3  -7   1      147.90      149.90      8.18 o 
  -2  -7   1       34.16       34.23      4.37 o 
  -1  -7   1       12.07       11.93      3.08 o 
   0  -7   1     3008.10     2948.07     54.06 o 
   1  -7   1     1316.67     1272.32     18.73 o 
   2  -7   1      562.97      567.60     12.55 o 
   3  -7   1     1903.70     1932.66     26.99 o 
   4  -7   1      454.67      439.95      9.69 o 
   5  -7   1      399.39      379.50      9.27 o 
   6  -7   1       79.49       97.92      7.20 o 
   7  -7   1      672.53      650.67     13.48 o 
   8  -7   1      457.08      471.54     12.46 o 
   9  -7   1       67.90       82.02      8.68 o 
  10  -7   1       53.62       55.57      6.78 o 
  -7  -6   1      508.14      535.34     17.59 o 
  -6  -6   1      586.09      613.49     17.98 o 
  -5  -6   1        0.06        2.07      3.42 o 
  -4  -6   1        1.33       -1.12      1.96 o 
  -3  -6   1     1321.48     1336.28     19.99 o 
  -2  -6   1     3753.42     3768.13     46.75 o 
  -1  -6   1       98.77       92.64      4.01 o 
   0  -6   1     2641.04     2561.10     26.16 o 
   1  -6   1       74.71       80.93      2.68 o 
   2  -6   1     1649.59     1614.22     31.93 o 
   3  -6   1       22.75       29.54      2.83 o 
   4  -6   1      289.11      250.75     10.53 o 
   5  -6   1      367.58      365.67      8.90 o 
   6  -6   1      845.03      845.17     15.28 o 
   7  -6   1       24.91       30.68      3.93 o 
   8  -6   1      120.22      114.51      6.12 o 
   9  -6   1      252.86      260.94      8.89 o 
  10  -6   1        3.06        8.79      4.76 o 
  11  -6   1       63.25       52.71      7.51 o 
  -8  -5   1        0.06       -1.40      3.30 o 
  -7  -5   1      207.50      197.96      9.58 o 
  -6  -5   1        2.68        4.65      2.97 o 
  -5  -5   1       47.56       49.90      5.49 o 
  -4  -5   1      359.28      355.45      8.34 o 
  -3  -5   1     1596.38     1641.75     22.91 o 
  -2  -5   1     2614.40     2602.35     35.60 o 
  -1  -5   1      694.83      674.79      8.33 o 
   0  -5   1      561.61      582.87      7.37 o 
   1  -5   1     2393.05     2323.11     26.53 o 
   2  -5   1      470.10      409.51     12.80 o 
   3  -5   1      794.34      883.40     13.76 o 
   4  -5   1     1689.64     1774.85     24.65 o 
   5  -5   1     3432.28     3574.18     45.80 o 
   6  -5   1     1800.61     1751.82     25.43 o 
   7  -5   1       74.05       67.38      5.63 o 
   8  -5   1       10.03       15.24      4.68 o 
   9  -5   1      234.86      230.17     10.87 o 
  10  -5   1      103.07      112.48      8.63 o 
  11  -5   1        3.15        1.68      4.99 o 
  -9  -4   1      250.87      257.56     11.54 o 
  -8  -4   1       41.94       47.67      5.60 o 
  -7  -4   1      442.95      413.12     13.56 o 
  -6  -4   1      150.50      147.13      5.94 o 
  -5  -4   1     2407.09     2422.56     26.56 o 
  -4  -4   1       44.44       44.69      3.21 o 
  -3  -4   1       66.25       62.20      3.22 o 
  -2  -4   1     6924.01     6773.08     79.11 o 
  -1  -4   1        4.00       12.05      1.21 o 
   0  -4   1       30.52       38.76      1.66 o 
   1  -4   1      195.34      182.44      4.24 o 
   2  -4   1     8921.65     9006.34    184.26 o 
   3  -4   1      228.45      226.18      5.52 o 
   4  -4   1      186.43      178.52      7.28 o 
   5  -4   1      321.66      310.13      7.40 o 
   6  -4   1     2482.37     2463.34     33.16 o 
   7  -4   1      265.74      268.41     11.15 o 
   8  -4   1        1.69        4.54      4.15 o 
   9  -4   1      270.76      249.50     10.92 o 
  10  -4   1       29.14       32.32      5.71 o 
  11  -4   1       84.87       88.28      8.18 o 
  -9  -3   1      145.38      128.78      8.01 o 
  -8  -3   1        4.55        4.82      3.08 o 
  -7  -3   1      237.35      240.23      7.16 o 
  -6  -3   1        5.48        2.00      2.07 o 
  -5  -3   1     3713.52     3648.87     45.65 o 
  -4  -3   1      756.73      774.19     12.50 o 
  -3  -3   1      349.71      351.53      6.87 o 
  -2  -3   1      553.18      526.44      8.42 o 
  -1  -3   1      143.38      136.57      3.28 o 
   0  -3   1     1171.63     1308.73     13.62 o 
   1  -3   1     1740.77     1732.59     21.68 o 
   2  -3   1     6709.37     6619.17     77.67 o 
   3  -3   1     2077.99     2059.32     37.78 o 
   4  -3   1     1364.05     1345.61     18.75 o 
   5  -3   1     2933.29     2867.02     36.56 o 
   6  -3   1     1905.66     1845.64     25.53 o 
   7  -3   1      271.07      249.94      9.52 o 
   8  -3   1      249.97      242.16      9.91 o 
   9  -3   1       52.10       51.98      6.11 o 
  10  -3   1      182.01      154.32      9.63 o 
  11  -3   1       95.47       98.42      8.29 o 
 -10  -2   1        7.07        6.95      3.75 o 
  -9  -2   1      853.43      827.08     21.40 o 
  -8  -2   1       40.81       35.15      3.52 o 
  -7  -2   1      254.96      249.58      6.98 o 
  -6  -2   1       47.72       60.95      5.97 o 
  -5  -2   1     2599.28     2632.28     33.65 o 
  -4  -2   1     1624.15     1670.77     22.08 o 
  -3  -2   1       11.40        5.02      1.82 o 
  -2  -2   1     2163.52     2226.66     27.11 o 
  -1  -2   1      785.84      872.72     11.37 o 
   0  -2   1        3.77        5.10      1.01 o 
   1  -2   1      401.76      383.22      6.06 o 
   2  -2   1    12345.45    11746.77    367.60 o 
   3  -2   1     5548.11     5597.00     65.98 o 
   4  -2   1     2280.34     2175.84     27.62 o 
   5  -2   1     1054.58     1106.21     16.01 o 
   6  -2   1     1136.17     1082.23     22.69 o 
   7  -2   1     1037.30     1031.14     22.80 o 
   8  -2   1      326.58      326.69     11.48 o 
   9  -2   1       12.18       17.14      4.20 o 
  10  -2   1      307.97      287.92     11.99 o 
  11  -2   1      104.83      111.19      8.40 o 
 -10  -1   1       96.12       83.24      6.61 o 
  -9  -1   1      761.27      772.29     20.05 o 
  -8  -1   1       47.33       50.97      3.73 o 
  -7  -1   1     2157.96     2066.61     28.27 o 
  -6  -1   1       73.02       84.87      3.75 o 
  -5  -1   1      609.02      588.81      9.86 o 
  -4  -1   1      502.01      480.57      6.27 o 
  -3  -1   1     4979.94     5048.24     58.74 o 
  -2  -1   1     2303.84     2408.80     28.64 o 
  -1  -1   1    16416.43    14351.15    758.85 o 
   0  -1   1    12162.79    10529.49    175.61 o 
   1  -1   1     1236.69     1228.04     21.40 o 
   2  -1   1      455.06      524.70     10.42 o 
   3  -1   1       99.22       76.35      3.53 o 
   4  -1   1     6515.51     6436.18    106.15 o 
   5  -1   1      114.41      131.64      5.55 o 
   6  -1   1        4.07        1.29      2.46 o 
   7  -1   1     1269.07     1257.61     26.50 o 
   8  -1   1      608.94      608.61     16.52 o 
   9  -1   1       33.89       41.28      5.10 o 
  10  -1   1        8.75        7.95      3.81 o 
  11  -1   1      112.18      124.41      8.79 o 
 -11   0   1       88.57       90.24      7.34 o 
 -10   0   1       37.68       25.88      4.48 o 
  -9   0   1       77.94       82.74      6.22 o 
  -8   0   1       70.00       78.52      4.30 o 
  -7   0   1     2173.88     2103.02     28.16 o 
  -6   0   1      534.33      540.03      9.78 o 
  -5   0   1     2269.23     2370.36     24.31 o 
  -4   0   1      765.68      707.37      8.41 o 
  -3   0   1     6131.09     6643.78     76.21 o 
  -2   0   1       17.65       24.84      1.68 o 
  -1   0   1     2796.89     2889.70     50.19 o 
   1   0   1     6632.37     6668.42    109.12 o 
   2   0   1     1714.47     1844.21     31.76 o 
   3   0   1     4036.31     4043.01     67.50 o 
   4   0   1     8903.88     8532.13    139.70 o 
   5   0   1     1745.01     1711.68     32.21 o 
   6   0   1       68.48       84.58      5.21 o 
   7   0   1      615.33      660.76     16.69 o 
   8   0   1      543.20      498.71     14.73 o 
   9   0   1       24.87       26.66      4.37 o 
  10   0   1       18.35       14.45      4.26 o 
 -11   1   1      272.60      303.10     12.60 o 
 -10   1   1      107.40      130.35      8.29 o 
  -9   1   1      118.32      118.64      7.11 o 
  -8   1   1      142.68      148.19      5.35 o 
  -7   1   1     1012.84     1022.30     12.83 o 
  -6   1   1     1140.81     1103.84     16.82 o 
  -5   1   1      193.34      201.14      3.84 o 
  -4   1   1     2827.17     2852.41     28.21 o 
  -3   1   1    76694.96    55487.98    687.08 o 
  -2   1   1       50.89       57.98      1.93 o 
  -1   1   1     2499.04     2569.50     30.57 o 
   0   1   1     1852.24     2039.04     34.11 o 
   1   1   1    15016.74    14781.28    246.69 o 
   2   1   1     4471.42     4595.33     76.01 o 
   3   1   1     1032.92     1068.62     20.67 o 
   4   1   1     2754.08     2592.08     45.99 o 
   5   1   1     2520.45     2563.74     46.33 o 
   6   1   1      709.43      727.87     17.53 o 
   7   1   1      186.62      195.33      8.40 o 
   8   1   1      292.76      282.77     10.81 o 
   9   1   1      246.36      245.29     10.64 o 
  10   1   1       18.37       27.67      4.93 o 
 -11   2   1      198.69      194.49     10.42 o 
 -10   2   1       85.40       86.88      7.28 o 
  -9   2   1      544.99      543.57     11.52 o 
  -8   2   1      170.95      165.93      4.62 o 
  -7   2   1     1864.98     1878.09     20.86 o 
  -6   2   1      638.83      610.55     10.70 o 
  -5   2   1      154.24      158.89      3.47 o 
  -4   2   1      474.43      459.71      6.08 o 
  -3   2   1     1451.00     1429.45     18.70 o 
  -2   2   1    11522.19    11397.67    266.44 o 
  -1   2   1     5711.20     5825.64     68.91 o 
   0   2   1    18758.22    18696.94    220.16 o 
   1   2   1     2109.14     2109.23     36.69 o 
   2   2   1    10787.98    10579.57    172.14 o 
   3   2   1     1390.87     1437.82     27.28 o 
   4   2   1     5507.91     5750.77     96.96 o 
   5   2   1      616.42      619.54     15.46 o 
   6   2   1      268.69      273.53      9.86 o 
   7   2   1        9.83       10.31      3.25 o 
   8   2   1      294.70      283.61     11.26 o 
   9   2   1      399.57      401.02     14.62 o 
 -11   3   1      238.77      281.42     12.27 o 
 -10   3   1       38.79       49.79      8.99 o 
  -9   3   1       60.72       71.60      4.96 o 
  -8   3   1      233.04      207.60      9.52 o 
  -7   3   1      325.70      296.80      5.74 o 
  -6   3   1     2527.12     2525.74     26.33 o 
  -5   3   1     5996.15     6158.86     71.59 o 
  -4   3   1      586.68      582.55      9.63 o 
  -3   3   1     2645.08     2559.97     49.38 o 
  -2   3   1       67.22       82.11      2.81 o 
  -1   3   1    10460.65    10254.87    120.75 o 
   0   3   1     1667.02     1721.62     21.57 o 
   1   3   1     9928.53    10252.72    167.04 o 
   2   3   1     3392.03     3535.28     61.28 o 
   3   3   1      123.38      115.06      5.77 o 
   4   3   1        3.90        1.74      2.07 o 
   5   3   1      113.67       98.70      5.99 o 
   6   3   1     1472.61     1442.08     30.75 o 
   7   3   1      290.25      300.13     11.54 o 
   8   3   1       59.14       61.00      6.05 o 
   9   3   1      141.33      147.99      9.02 o 
 -11   4   1       15.90       22.07      5.88 o 
 -10   4   1       54.62       57.68      4.78 o 
  -9   4   1      899.06      924.93     16.76 o 
  -8   4   1      306.00      306.75      8.40 o 
  -7   4   1      115.70      103.20     11.01 o 
  -6   4   1      295.61      273.54      7.20 o 
  -5   4   1     2876.97     2875.62     37.09 o 
  -4   4   1      575.64      580.21     10.19 o 
  -3   4   1        1.39        3.92      2.66 o 
  -2   4   1     1891.79     1864.16     24.09 o 
  -1   4   1     3996.05     3955.19     47.62 o 
   0   4   1      189.58      175.96      4.12 o 
   1   4   1      183.05      195.64      4.36 o 
   2   4   1     4076.70     4175.12     52.60 o 
   3   4   1      903.11      956.42     21.73 o 
   4   4   1      523.64      502.30     14.56 o 
   5   4   1      160.39      155.33      7.67 o 
   6   4   1      787.99      748.54     19.89 o 
   7   4   1      295.04      282.94     11.71 o 
   8   4   1        5.61        3.25      3.47 o 
 -11   5   1        0.00       -1.11      3.27 o 
 -10   5   1       64.07       64.85      5.03 o 
  -9   5   1      344.39      338.64     12.30 o 
  -8   5   1      472.25      471.06     10.77 o 
  -7   5   1      160.02      146.75      5.86 o 
  -6   5   1      416.78      419.83      9.36 o 
  -5   5   1     1817.06     1709.71     58.70 o 
  -4   5   1      330.10      322.57      7.25 o 
  -3   5   1     1017.93     1088.11     16.06 o 
  -2   5   1     1197.99     1198.47     26.83 o 
  -1   5   1     5850.50     5777.67     68.94 o 
   0   5   1      158.83      149.79      4.25 o 
   1   5   1       20.43       26.39      2.28 o 
   2   5   1      668.85      640.82     16.41 o 
   3   5   1      342.14      344.95     11.71 o 
   4   5   1        4.21        6.61      3.42 o 
   5   5   1      124.73      122.45      7.23 o 
   6   5   1     1017.35     1021.62     25.49 o 
   7   5   1      108.14      104.25      7.56 o 
 -11   6   1        3.55       10.28      4.01 o 
 -10   6   1       18.42       17.65      3.78 o 
  -9   6   1       72.05       85.50      9.52 o 
  -8   6   1      445.26      416.19     10.34 o 
  -7   6   1        2.26       -2.36      2.58 o 
  -6   6   1      341.91      325.25      8.36 o 
  -5   6   1      686.55      645.59     12.08 o 
  -4   6   1      329.30      349.57      8.02 o 
  -3   6   1      678.77      707.09     14.12 o 
  -2   6   1     1150.30     1130.26     16.89 o 
  -1   6   1     2420.15     2340.51     30.66 o 
   0   6   1     2057.78     2047.78     27.22 o 
   1   6   1      100.06       97.80      5.99 o 
   2   6   1      729.07      727.03     18.60 o 
   3   6   1      686.85      684.68     18.60 o 
   4   6   1      507.88      479.83     15.63 o 
   5   6   1      358.01      311.95     12.04 o 
   6   6   1      284.25      284.56     12.16 o 
   7   6   1      164.05      171.86      9.86 o 
 -11   7   1       93.52       81.88      5.85 o 
 -10   7   1      112.86       94.92      5.87 o 
  -9   7   1       10.22        7.59      5.21 o 
  -8   7   1      207.48      207.80      7.37 o 
  -7   7   1      109.55      115.14      5.58 o 
  -6   7   1        5.08       11.18      2.91 o 
  -5   7   1      964.58      908.52     15.73 o 
  -4   7   1       87.16       96.80      4.69 o 
  -3   7   1     1753.51     1757.51     25.15 o 
  -2   7   1       18.87       23.59      4.01 o 
  -1   7   1      617.86      582.98     10.85 o 
   0   7   1        1.48        2.52      2.63 o 
   1   7   1      773.04      785.23     19.94 o 
   2   7   1      313.03      355.76     12.77 o 
   3   7   1       68.27       82.57      7.00 o 
   4   7   1      481.54      480.62     16.47 o 
   5   7   1       47.91       53.17      7.17 o 
   6   7   1       84.61      101.11      7.62 o 
 -10   8   1       29.92       37.09      7.14 o 
  -9   8   1      137.95      139.19      6.52 o 
  -8   8   1       89.43       95.13      8.29 o 
  -7   8   1       13.90       12.49      3.14 o 
  -6   8   1        0.23        3.33      3.78 o 
  -5   8   1        0.35       -3.87      2.86 o 
  -4   8   1      866.70      905.24     26.86 o 
  -3   8   1     1293.46     1302.72     20.38 o 
  -2   8   1      120.44      116.83      7.79 o 
  -1   8   1      235.00      242.94     10.31 o 
   0   8   1     1231.04     1248.60     28.51 o 
   1   8   1     1960.72     1895.58     39.88 o 
   2   8   1       77.67       92.48      7.28 o 
   3   8   1       90.83       84.02      7.45 o 
   4   8   1      595.63      606.65     19.66 o 
  -9   9   1       18.68       20.47      6.11 o 
  -8   9   1       23.48       28.56      4.82 o 
  -7   9   1      881.19      862.42     24.98 o 
  -6   9   1      213.08      223.02      7.89 o 
  -5   9   1       36.95       37.46      3.87 o 
  -4   9   1       75.83       66.49      4.74 o 
  -3   9   1       53.53       60.85      6.95 o 
  -2   9   1      138.63      123.68      7.84 o 
  -1   9   1      107.89       85.82      6.95 o 
   0   9   1      220.55      225.35     10.64 o 
   1   9   1       66.49       69.40      6.72 o 
   2   9   1       41.00       45.82      6.16 o 
   3   9   1       14.88       17.48      4.82 o 
  -8  10   1        0.07        1.11      3.19 o 
  -7  10   1       19.82       23.82      7.53 o 
  -6  10   1       77.81       88.30      5.60 o 
  -5  10   1        6.49        1.06      2.84 o 
  -4  10   1       33.86       24.83      3.83 o 
  -3  10   1      325.44      342.31     13.78 o 
  -2  10   1      576.45      591.64     18.88 o 
  -1  10   1      189.49      203.00     10.81 o 
   0  10   1      138.24      148.16      9.35 o 
   1  10   1       74.44       89.23      7.90 o 
  -6  11   1       77.62       82.89      7.84 o 
  -5  11   1       91.39      105.15      6.21 o 
  -4  11   1       20.50       13.67      5.10 o 
  -3  11   1      115.03      135.56      9.75 o 
  -2  11   1       65.77       71.59      7.62 o 
  -1 -11   2       92.47      105.14      8.40 o 
   0 -11   2       21.09       17.08      4.65 o 
   1 -11   2       22.10       25.88      5.15 o 
   2 -11   2      169.84      166.82     10.03 o 
   3 -11   2      150.36      168.78     10.08 o 
   4 -11   2       32.85       37.67      4.24 o 
   5 -11   2       21.57       20.21      3.70 o 
   6 -11   2       31.47       27.02      4.90 o 
   7 -11   2       79.78       86.35      6.01 o 
  -3 -10   2        1.75        6.33      4.31 o 
  -2 -10   2      115.28      124.30      8.63 o 
  -1 -10   2       45.74       47.17      5.94 o 
   0 -10   2      343.94      353.74     13.67 o 
   1 -10   2       19.55       18.54      4.59 o 
   2 -10   2      265.00      268.93     11.93 o 
   3 -10   2       79.41       91.91      5.77 o 
   4 -10   2       79.65       93.37      5.43 o 
   5 -10   2        4.98        1.24      2.87 o 
   6 -10   2       77.83       89.43     13.50 o 
   7 -10   2       95.29      110.23      6.38 o 
   8 -10   2       14.11       15.04      9.94 o 
  -4  -9   2      223.66      234.99     11.76 o 
  -3  -9   2      103.81       98.36      7.73 o 
  -2  -9   2      352.22      336.54     13.00 o 
  -1  -9   2      501.65      510.25     16.19 o 
   0  -9   2        0.70       -3.02      2.69 o 
   1  -9   2       57.55       63.35      5.88 o 
   2  -9   2       13.09       11.73      2.85 o 
   3  -9   2      501.53      536.20     13.44 o 
   4  -9   2      590.95      592.50     14.96 o 
   5  -9   2        0.10       -4.55      3.67 o 
   6  -9   2      103.93      105.91      5.71 o 
   7  -9   2       89.15       97.81     13.36 o 
   8  -9   2      107.57      114.29      6.44 o 
   9  -9   2        0.42        8.40      4.48 o 
  -6  -8   2       10.52        9.58      4.54 o 
  -5  -8   2      168.61      169.28     10.03 o 
  -4  -8   2      295.79      284.95     12.38 o 
  -3  -8   2        2.24        1.84      4.29 o 
  -2  -8   2       97.56       86.99      5.63 o 
  -1  -8   2        4.35        3.36      2.58 o 
   0  -8   2     2052.13     1954.06     39.10 o 
   1  -8   2      369.51      388.84      8.60 o 
   2  -8   2      157.35      167.75      5.78 o 
   3  -8   2      396.03      409.90      9.37 o 
   4  -8   2      673.05      650.22     15.80 o 
   5  -8   2       38.43       38.55      3.99 o 
   6  -8   2        5.93       11.39      3.19 o 
   7  -8   2      212.25      221.32      7.91 o 
   8  -8   2      195.41      198.66      8.21 o 
   9  -8   2       82.59       91.53      8.01 o 
  10  -8   2        0.02       -2.63      4.09 o 
  -7  -7   2      220.86      220.98     10.98 o 
  -6  -7   2      429.91      401.13     15.24 o 
  -5  -7   2        0.06        0.77      2.43 o 
  -4  -7   2      302.82      310.62      8.23 o 
  -3  -7   2     1128.82     1147.89     18.15 o 
  -2  -7   2      114.21      106.67      4.40 o 
  -1  -7   2       15.40       15.10      4.71 o 
   0  -7   2      326.33      314.83      5.46 o 
   1  -7   2     1409.61     1500.28     21.24 o 
   2  -7   2        9.68        5.23      2.41 o 
   3  -7   2      126.50      123.07      5.63 o 
   4  -7   2      229.59      197.77      6.43 o 
   5  -7   2      137.61      143.61      5.94 o 
   6  -7   2      139.01      143.22      6.28 o 
   7  -7   2      552.68      563.06     12.68 o 
   8  -7   2      582.80      590.74     18.32 o 
   9  -7   2      116.32      121.55      8.85 o 
  10  -7   2        3.28        2.58      4.76 o 
  -8  -6   2       26.61       21.45      5.15 o 
  -7  -6   2      815.75      848.87     22.74 o 
  -6  -6   2      108.04      111.04      5.84 o 
  -5  -6   2      248.87      256.75      7.54 o 
  -4  -6   2      118.88      127.48      5.19 o 
  -3  -6   2     1912.12     1927.17     26.55 o 
  -2  -6   2     1561.30     1502.28     21.02 o 
  -1  -6   2      544.70      573.03      9.77 o 
   0  -6   2     2564.75     2638.00     26.79 o 
   1  -6   2     1336.54     1404.89     15.30 o 
   2  -6   2     1416.23     1425.23     31.73 o 
   3  -6   2       94.60      105.34      4.37 o 
   4  -6   2     2481.58     2592.20     34.55 o 
   5  -6   2      884.55      896.71     17.17 o 
   6  -6   2       79.64       74.17      4.77 o 
   7  -6   2       15.05       24.70      4.57 o 
   8  -6   2      115.37      118.87      8.40 o 
   9  -6   2      298.98      345.79     13.89 o 
  10  -6   2       59.40       66.60      8.07 o 
  11  -6   2       21.64       18.04      5.71 o 
  -8  -5   2        1.85        3.59      3.42 o 
  -7  -5   2      171.56      174.52      6.48 o 
  -6  -5   2      322.71      338.34      8.62 o 
  -5  -5   2     1985.31     2040.59     28.72 o 
  -4  -5   2      975.48      976.94     15.80 o 
  -3  -5   2     1647.03     1673.42     23.07 o 
  -2  -5   2     1104.18     1078.28     15.68 o 
  -1  -5   2     6073.28     6045.69    119.15 o 
   0  -5   2     1595.80     1617.72     21.50 o 
   1  -5   2       28.67        9.28      1.35 o 
   2  -5   2     1503.81     1401.73     19.31 o 
   3  -5   2      343.93      341.47      8.32 o 
   4  -5   2      126.27      127.76      4.75 o 
   5  -5   2      969.26      933.48     15.62 o 
   6  -5   2     1125.68     1124.91     18.42 o 
   7  -5   2       14.21       12.83      4.59 o 
   8  -5   2      230.96      258.18     11.32 o 
   9  -5   2      296.28      314.42     13.05 o 
  10  -5   2       45.71       48.68      7.34 o 
  11  -5   2       62.62       58.37      7.45 o 
  -9  -4   2       27.88       35.91      5.43 o 
  -8  -4   2      136.00      136.38      5.94 o 
  -7  -4   2      189.77      199.39      7.65 o 
  -6  -4   2      929.53      945.44     15.89 o 
  -5  -4   2      759.59      784.32     14.56 o 
  -4  -4   2        2.61       -1.46      3.78 o 
  -3  -4   2     1334.87     1338.69     18.70 o 
  -2  -4   2     2909.34     2833.20     34.87 o 
  -1  -4   2     3362.99     3420.23     45.65 o 
   0  -4   2      593.10      631.62      9.63 o 
   1  -4   2      678.09      722.20      8.31 o 
   2  -4   2    14072.98    13630.75    162.77 o 
   3  -4   2     1136.98     1130.66     12.49 o 
   4  -4   2      797.36      809.39     13.15 o 
   5  -4   2       15.92       12.18      2.42 o 
   6  -4   2     2269.03     2235.99     42.63 o 
   7  -4   2      429.49      450.98     13.95 o 
   8  -4   2        2.57        1.51      3.98 o 
   9  -4   2       29.17       27.95      5.27 o 
  10  -4   2      168.15      166.59     10.08 o 
  11  -4   2        3.01       -0.78      5.43 o 
 -10  -3   2       18.30       10.81      4.31 o 
  -9  -3   2      457.51      476.53     11.37 o 
  -8  -3   2      224.87      242.82      7.48 o 
  -7  -3   2       18.47       22.46      2.88 o 
  -6  -3   2     1001.25      973.93     15.75 o 
  -5  -3   2     3224.80     3271.19     41.15 o 
  -4  -3   2      226.52      198.37      5.17 o 
  -3  -3   2     1214.87     1244.99     17.09 o 
  -2  -3   2     2381.36     2338.82     28.74 o 
  -1  -3   2     7900.85     7644.27     87.61 o 
   0  -3   2      361.64      371.21      5.82 o 
   1  -3   2       23.04       32.60      2.63 o 
   2  -3   2        5.39        7.99      1.68 o 
   3  -3   2     3563.02     3605.75     61.90 o 
   4  -3   2      252.38      240.98      8.01 o 
   5  -3   2      177.35      159.53      6.89 o 
   6  -3   2     2177.70     2219.75     41.62 o 
   7  -3   2      366.32      378.95     12.10 o 
   8  -3   2      209.51      205.58      9.35 o 
   9  -3   2       61.49       53.61      6.39 o 
  10  -3   2      248.89      237.40     11.32 o 
  11  -3   2       68.89       61.67      7.39 o 
 -10  -2   2       92.63       79.54      6.44 o 
  -9  -2   2       76.83       81.75      4.86 o 
  -8  -2   2      825.75      806.97     14.60 o 
  -7  -2   2       41.28       52.66      3.47 o 
  -6  -2   2       75.00       71.51      4.99 o 
  -5  -2   2     3216.92     3172.72     39.45 o 
  -4  -2   2      956.30      928.48     13.42 o 
  -3  -2   2     4998.03     5160.94     95.12 o 
  -2  -2   2      358.17      357.71      5.91 o 
  -1  -2   2      228.38      208.25      3.85 o 
   0  -2   2     1536.89     1499.13     18.10 o 
   1  -2   2      104.08       96.85      3.98 o 
   2  -2   2    12196.07    11018.63    183.62 o 
   3  -2   2      531.75      524.09     11.71 o 
   4  -2   2      893.55      893.23     18.37 o 
   5  -2   2      137.88      170.34      6.72 o 
   6  -2   2     1372.47     1411.77     28.46 o 
   7  -2   2      652.47      651.47     16.80 o 
   8  -2   2      569.16      562.96     16.08 o 
   9  -2   2       67.37       72.60      6.50 o 
  10  -2   2       56.42       51.81      6.22 o 
  11  -2   2      102.78      111.75      9.02 o 
 -11  -1   2       28.97       24.54      5.15 o 
 -10  -1   2        0.31       -2.78      2.19 o 
  -9  -1   2       37.68       40.36      3.53 o 
  -8  -1   2     1978.70     1968.17     32.07 o 
  -7  -1   2      371.48      357.68      8.01 o 
  -6  -1   2       51.16       56.12      3.57 o 
  -5  -1   2     2115.80     2145.73     22.24 o 
  -4  -1   2      212.62      180.08      3.32 o 
  -3  -1   2     4609.70     4708.22     81.73 o 
  -2  -1   2     2551.44     2898.33     34.16 o 
  -1  -1   2     6356.21     6209.25    183.82 o 
   0  -1   2     2941.67     2812.62     46.72 o 
   1  -1   2      657.10      663.57     12.38 o 
   2  -1   2     2676.92     2648.66     44.70 o 
   3  -1   2      638.76      628.16     13.22 o 
   4  -1   2     1507.70     1441.18     27.11 o 
   5  -1   2      313.96      336.94      9.63 o 
   6  -1   2     1361.96     1452.89     29.13 o 
   7  -1   2     1153.99     1082.17     23.97 o 
   8  -1   2      870.21      821.70     20.61 o 
   9  -1   2       25.88       23.92      4.65 o 
  10  -1   2       23.57       32.27      5.15 o 
 -11   0   2       16.98       11.15      4.15 o 
 -10   0   2      212.22      198.28      6.82 o 
  -9   0   2      546.55      556.32     11.37 o 
  -8   0   2      483.16      476.32      9.85 o 
  -7   0   2      885.88      925.90     11.88 o 
  -6   0   2     1197.43     1188.13     13.82 o 
  -5   0   2      200.90      199.92      5.48 o 
  -4   0   2     3005.79     3073.63     31.33 o 
  -3   0   2    24823.64    23534.77    240.13 o 
  -2   0   2      514.41      510.38      5.73 o 
   0   0   2     1162.33     1225.34     14.68 o 
   1   0   2      921.07      931.71     16.69 o 
   2   0   2      639.10      625.59     12.66 o 
   3   0   2      772.09      918.83     18.15 o 
   4   0   2     5169.74     5124.79     86.04 o 
   5   0   2     1038.91     1053.83     22.01 o 
   6   0   2        4.09        6.67      2.63 o 
   7   0   2      309.58      310.22     10.70 o 
   8   0   2      253.30      268.20     10.59 o 
   9   0   2      102.72       93.88      7.00 o 
  10   0   2       21.58       17.42      4.54 o 
 -11   1   2        5.12       15.85      5.04 o 
 -10   1   2      757.94      758.67     14.29 o 
  -9   1   2       12.25       10.73      2.79 o 
  -8   1   2      584.69      600.14      9.23 o 
  -7   1   2      759.79      732.52      9.98 o 
  -6   1   2     1090.88     1232.81     14.21 o 
  -5   1   2       45.42       50.89      4.34 o 
  -4   1   2      615.72      589.43      7.22 o 
  -3   1   2    12459.46    11927.69    173.52 o 
  -2   1   2       99.17      114.06      3.29 o 
  -1   1   2      961.85     1078.98     18.60 o 
   0   1   2     2192.16     2315.48     38.76 o 
   1   1   2     8581.92     8453.09    137.18 o 
   2   1   2      314.78      300.69      7.73 o 
   3   1   2        0.32        0.22      1.34 o 
   4   1   2    10014.23    10520.36    172.36 o 
   5   1   2      834.79      754.54     17.48 o 
   6   1   2      462.26      459.56     13.22 o 
   7   1   2       28.86       23.19      3.87 o 
   8   1   2      416.37      412.95     13.78 o 
   9   1   2      133.65      130.13      8.18 o 
  10   1   2       30.78       33.33      5.43 o 
 -11   2   2      198.38      216.50     10.64 o 
 -10   2   2      254.41      277.66      8.32 o 
  -9   2   2      321.32      304.07      7.45 o 
  -8   2   2       14.57       17.06      2.23 o 
  -7   2   2     1016.89     1040.71     12.96 o 
  -6   2   2     8614.70     8570.46     98.94 o 
  -5   2   2     3201.51     3285.54     32.67 o 
  -4   2   2     1837.14     1921.99     19.70 o 
  -3   2   2     1438.09     1385.73     14.44 o 
  -2   2   2    13985.75    13687.92    252.02 o 
  -1   2   2      306.00      311.46      3.98 o 
   0   2   2     3279.51     3184.96     53.44 o 
   1   2   2     2751.08     2537.13     44.03 o 
   2   2   2     4203.76     4284.27     72.60 o 
   3   2   2     1857.29     1909.87     35.35 o 
   4   2   2      340.93      309.66      9.58 o 
   5   2   2      795.67      752.97     18.21 o 
   6   2   2      624.84      642.06     16.97 o 
   7   2   2       65.54       72.60      5.66 o 
   8   2   2      318.22      297.61     11.88 o 
   9   2   2        3.98        7.06      3.92 o 
 -11   3   2        3.14       -1.10      4.48 o 
 -10   3   2      538.13      567.67     12.54 o 
  -9   3   2       13.56        6.16      3.91 o 
  -8   3   2      129.07      115.57      4.16 o 
  -7   3   2      651.70      636.57      9.07 o 
  -6   3   2      581.24      577.88      8.10 o 
  -5   3   2      384.64      338.67      5.35 o 
  -4   3   2       69.95       80.90      2.46 o 
  -3   3   2     3987.48     4113.75     49.47 o 
  -2   3   2      117.09      135.36      2.43 o 
  -1   3   2     3205.66     3089.82     52.35 o 
   0   3   2        2.80        0.17      1.57 o 
   1   3   2     6240.91     6570.45    109.01 o 
   2   3   2     4716.73     5298.38     89.85 o 
   3   3   2      393.24      355.87     10.81 o 
   4   3   2       86.90       79.43      5.21 o 
   5   3   2      995.52     1054.56     24.03 o 
   6   3   2      738.86      768.04     20.00 o 
   7   3   2       45.16       53.61      5.55 o 
   8   3   2       16.74       10.81      3.87 o 
 -11   4   2      188.59      152.55      7.23 o 
 -10   4   2      294.36      302.04      9.24 o 
  -9   4   2      475.07      475.02     11.10 o 
  -8   4   2      785.29      722.17     18.32 o 
  -7   4   2      144.93      157.70      5.83 o 
  -6   4   2      837.76      837.04     10.61 o 
  -5   4   2     1073.55     1027.28     15.85 o 
  -4   4   2     6682.79     6592.29     78.61 o 
  -3   4   2     2939.88     2983.32     48.79 o 
  -2   4   2     2237.16     2257.53     22.69 o 
  -1   4   2     3025.98     2976.99     36.69 o 
   0   4   2      199.54      215.47      4.84 o 
   1   4   2       80.55      105.27      3.35 o 
   2   4   2     1095.24     1038.14     22.63 o 
   3   4   2     2542.05     2566.82     48.17 o 
   4   4   2        8.28        7.17      2.91 o 
   5   4   2       25.95       28.79      4.15 o 
   6   4   2      431.80      425.83     14.23 o 
   7   4   2       43.73       45.54      5.66 o 
   8   4   2        0.81       -1.90      3.19 o 
 -11   5   2       18.64       21.85      5.77 o 
 -10   5   2       27.43       24.50      3.89 o 
  -9   5   2      241.91      242.61      9.49 o 
  -8   5   2      717.87      679.87     20.11 o 
  -7   5   2        0.71        3.82      2.84 o 
  -6   5   2      225.29      206.94     12.69 o 
  -5   5   2     1331.26     1297.30     19.39 o 
  -4   5   2     1290.19     1217.02     19.05 o 
  -3   5   2       30.83       45.00      5.21 o 
  -2   5   2      103.53      142.50      4.33 o 
  -1   5   2     4537.10     4404.58     53.57 o 
   0   5   2      909.65      912.45     13.75 o 
   1   5   2        7.01        9.43      1.87 o 
   2   5   2      242.38      262.43      9.86 o 
   3   5   2      961.72     1020.05     24.03 o 
   4   5   2      171.21      170.10      5.91 o 
   5   5   2      125.81      124.19      7.51 o 
   6   5   2      244.70      237.00     10.87 o 
   7   5   2      244.32      216.50     10.87 o 
 -11   6   2        3.10       -4.48      4.76 o 
 -10   6   2       35.78       25.60      6.19 o 
  -9   6   2      211.78      216.30     10.19 o 
  -8   6   2      381.16      352.62      9.31 o 
  -7   6   2        2.58        3.07      5.27 o 
  -6   6   2      516.93      513.21     22.27 o 
  -5   6   2     1728.66     1676.52     24.31 o 
  -4   6   2     1235.77     1223.45     22.18 o 
  -3   6   2       12.20       16.00      2.49 o 
  -2   6   2       30.94       24.22      2.58 o 
  -1   6   2     1309.26     1273.67     18.62 o 
   0   6   2      140.96      149.84      4.76 o 
   1   6   2      530.22      521.45     14.79 o 
   2   6   2      105.45      106.32      6.89 o 
   3   6   2      764.82      792.68     21.12 o 
   4   6   2      133.53      143.06      8.68 o 
   5   6   2        6.40        2.52      3.30 o 
   6   6   2      152.88      173.87      9.63 o 
 -11   7   2       49.88       44.31      7.67 o 
 -10   7   2        6.93        7.21      3.36 o 
  -9   7   2      169.97      161.49      6.81 o 
  -8   7   2       69.30       77.47      5.03 o 
  -7   7   2      123.61      122.50      5.69 o 
  -6   7   2      173.58      158.18      7.39 o 
  -5   7   2      994.74      958.88     16.53 o 
  -4   7   2      694.80      711.01     13.26 o 
  -3   7   2     1248.16     1232.04     19.16 o 
  -2   7   2       28.83       27.09      2.93 o 
  -1   7   2      594.43      573.02     10.97 o 
   0   7   2      364.71      380.74     12.49 o 
   1   7   2     1244.68     1200.14     27.45 o 
   2   7   2       62.58       63.07      6.27 o 
   3   7   2      841.71      826.01     22.69 o 
   4   7   2       92.87      103.24      8.01 o 
   5   7   2      214.31      216.28     10.64 o 
 -10   8   2       48.82       38.54      7.17 o 
  -9   8   2        6.01        9.70      3.16 o 
  -8   8   2       95.04      105.55      5.75 o 
  -7   8   2      168.07      154.96      6.48 o 
  -6   8   2      445.11      395.01     12.88 o 
  -5   8   2      125.70      128.71      5.75 o 
  -4   8   2       48.17       54.52      4.17 o 
  -3   8   2        2.11        5.69      3.84 o 
  -2   8   2        2.23        2.16      2.18 o 
  -1   8   2       21.10       34.39      4.76 o 
   0   8   2      685.62      670.29     18.77 o 
   1   8   2      549.59      534.56     16.86 o 
   2   8   2       39.79       32.38      5.32 o 
   3   8   2      200.99      223.78     11.43 o 
   4   8   2       31.42       31.20      5.55 o 
  -9   9   2        3.49       10.61      3.53 o 
  -8   9   2        0.38        2.74      2.97 o 
  -7   9   2      214.08      206.23      7.78 o 
  -6   9   2      565.44      530.26     15.49 o 
  -5   9   2      281.69      279.55      8.49 o 
  -4   9   2       67.28       79.38      5.08 o 
  -3   9   2      741.21      748.28     14.60 o 
  -2   9   2      721.09      706.53     20.00 o 
  -1   9   2       14.18       22.85      4.65 o 
   0   9   2        4.80        3.92      3.64 o 
   1   9   2     1101.47     1144.74     28.96 o 
   2   9   2       24.83       22.97      5.21 o 
  -8  10   2       25.92       23.94      4.02 o 
  -7  10   2       91.36       84.43      5.80 o 
  -6  10   2       16.48       19.37      4.45 o 
  -5  10   2        1.78        3.49      4.15 o 
  -4  10   2        9.72        3.71      3.17 o 
  -3  10   2      160.37      172.31      9.97 o 
  -2  10   2      137.03      159.59      9.69 o 
  -1  10   2       79.77       83.91      7.51 o 
   0  10   2       22.97       27.62      5.43 o 
  -1 -11   3       38.36       28.29      5.27 o 
   0 -11   3        5.05        1.74      3.70 o 
   1 -11   3        0.63       -4.54      3.02 o 
   2 -11   3      234.06      236.84     11.82 o 
   3 -11   3      135.13      171.52      9.91 o 
   4 -11   3       59.73       63.19      6.89 o 
   5 -11   3        7.39        3.98      4.26 o 
   6 -11   3       86.00       90.02      7.95 o 
   7 -11   3       18.09       23.41      5.27 o 
  -3 -10   3        1.22        1.18      3.64 o 
  -2 -10   3      113.29       94.05      7.45 o 
  -1 -10   3      262.90      260.03     11.76 o 
   0 -10   3      200.22      196.39     10.14 o 
   1 -10   3        5.78        7.00      3.64 o 
   2 -10   3      201.49      225.30     10.59 o 
   3 -10   3      159.49      158.30      9.07 o 
   4 -10   3      332.64      329.09     13.11 o 
   5 -10   3        6.50        6.78      4.03 o 
   6 -10   3       82.22       95.73      7.84 o 
   7 -10   3       38.03       36.63      5.88 o 
   8 -10   3       63.57       68.68      7.23 o 
  -5  -9   3       66.66       73.49      7.51 o 
  -4  -9   3       21.67       24.49      3.38 o 
  -3  -9   3      364.77      350.72     13.56 o 
  -2  -9   3       36.03       32.88      4.99 o 
  -1  -9   3      156.14      148.55      8.23 o 
   0  -9   3      315.16      312.96     11.82 o 
   1  -9   3       68.16       72.82      6.27 o 
   2  -9   3      134.48      145.81      8.29 o 
   3  -9   3      330.78      327.81     12.32 o 
   4  -9   3      571.21      566.50     12.29 o 
   5  -9   3       12.74       14.82      3.33 o 
   6  -9   3       18.61       16.41      4.71 o 
   7  -9   3      126.87      118.36      8.46 o 
   8  -9   3       25.59       39.10      6.11 o 
   9  -9   3        6.22        6.67      5.27 o 
  -6  -8   3      216.25      231.36      8.24 o 
  -5  -8   3      322.83      296.65      8.96 o 
  -4  -8   3      215.54      229.46      7.28 o 
  -3  -8   3       13.32       13.78      2.69 o 
  -2  -8   3       61.56       62.09      3.68 o 
  -1  -8   3      123.02      114.72      7.00 o 
   0  -8   3     1145.31     1115.84     25.15 o 
   1  -8   3      714.61      708.71     18.32 o 
   2  -8   3       33.39       38.15      4.76 o 
   3  -8   3       67.37       67.45      4.15 o 
   4  -8   3      801.83      787.26     14.55 o 
   5  -8   3      124.11      117.59      5.77 o 
   6  -8   3        1.37       -3.53      3.53 o 
   7  -8   3      177.76      172.31      9.80 o 
   8  -8   3      257.46      254.93     12.04 o 
   9  -8   3       66.80       64.81      7.39 o 
  10  -8   3        7.89       14.00      5.49 o 
  -7  -7   3      311.53      301.71     10.05 o 
  -6  -7   3       12.41       16.22      6.55 o 
  -5  -7   3      133.89      144.19      5.90 o 
  -4  -7   3        2.63        4.51      2.35 o 
  -3  -7   3      893.62      875.08     14.82 o 
  -2  -7   3       76.91       76.37      3.88 o 
  -1  -7   3      208.16      227.36      5.87 o 
   0  -7   3     1517.60     1542.57     20.94 o 
   1  -7   3     1773.62     1766.69     34.62 o 
   2  -7   3       91.47       91.98      6.05 o 
   3  -7   3       84.61       89.32      4.31 o 
   4  -7   3      358.58      360.15      8.85 o 
   5  -7   3      399.34      379.12     13.22 o 
   6  -7   3       50.46       49.46      6.05 o 
   7  -7   3       76.25       81.78      7.51 o 
   8  -7   3      384.85      383.21     14.56 o 
   9  -7   3      115.30      121.89      9.24 o 
  10  -7   3        5.18        8.74      5.21 o 
  -8  -6   3       33.43       30.29      3.80 o 
  -7  -6   3      271.21      286.79      8.63 o 
  -6  -6   3       50.19       61.37      4.45 o 
  -5  -6   3        7.19        8.07      3.73 o 
  -4  -6   3      390.03      377.21      8.73 o 
  -3  -6   3     1270.52     1240.49     18.57 o 
  -2  -6   3     1107.56     1158.43     17.00 o 
  -1  -6   3       11.48        8.47      1.92 o 
   0  -6   3     1277.07     1183.00     16.31 o 
   1  -6   3       45.59      100.74      7.11 o 
   2  -6   3      996.58      944.41     17.98 o 
   3  -6   3      317.21      326.24     10.76 o 
   4  -6   3     2261.98     2384.88     45.43 o 
   5  -6   3      970.88      975.46     23.36 o 
   6  -6   3      368.27      353.29     12.88 o 
   7  -6   3       11.06       17.65      4.99 o 
   8  -6   3      215.10      236.11     11.32 o 
   9  -6   3      212.97      228.38     11.65 o 
  10  -6   3       73.16       75.12      8.12 o 
  -9  -5   3       30.78       28.21      3.74 o 
  -8  -5   3      144.40      135.80      7.93 o 
  -7  -5   3        2.45        5.96      2.31 o 
  -6  -5   3      334.91      362.36      7.27 o 
  -5  -5   3      102.43      107.70      4.89 o 
  -4  -5   3      236.15      230.76      6.45 o 
  -3  -5   3     3999.33     4057.02     49.73 o 
  -2  -5   3     3076.90     3124.03     38.56 o 
  -1  -5   3     2860.35     2678.15     33.07 o 
   0  -5   3       39.74       61.63      8.26 o 
   1  -5   3     6369.37     6637.60     76.83 o 
   2  -5   3     2586.77     2722.34     33.19 o 
   3  -5   3      959.93      937.53     13.75 o 
   4  -5   3      123.05      107.62      3.16 o 
   5  -5   3      122.67      111.22      3.62 o 
   6  -5   3     1006.81      986.39     23.41 o 
   7  -5   3       22.81       19.61      5.04 o 
   8  -5   3      233.20      281.31     12.04 o 
   9  -5   3      101.12      103.07      8.46 o 
  10  -5   3      199.34      196.22     11.20 o 
  -9  -4   3       23.81       26.25      3.48 o 
  -8  -4   3      289.61      287.11      8.32 o 
  -7  -4   3      252.67      269.42      7.60 o 
  -6  -4   3      330.99      323.47      8.04 o 
  -5  -4   3     1358.85     1338.27     19.84 o 
  -4  -4   3      466.11      520.26      9.66 o 
  -3  -4   3     4658.79     4912.92    136.12 o 
  -2  -4   3     1839.71     1650.52     21.53 o 
  -1  -4   3      819.57      674.79     10.06 o 
   0  -4   3      779.08      737.97     17.00 o 
   1  -4   3        0.89       25.15      2.86 o 
   2  -4   3     7328.36     7404.63    150.32 o 
   3  -4   3     3600.75     3679.67     43.84 o 
   4  -4   3      292.98      292.74      9.75 o 
   5  -4   3      173.92      217.90      8.79 o 
   6  -4   3     1364.72     1332.62     28.40 o 
   7  -4   3      168.66      155.56      8.51 o 
   8  -4   3       83.51       83.07      7.11 o 
   9  -4   3       17.51       27.28      5.43 o 
  10  -4   3      240.01      250.73     12.27 o 
 -10  -3   3       28.20       33.13      4.34 o 
  -9  -3   3       32.43       35.93      5.55 o 
  -8  -3   3      114.30      121.79      5.20 o 
  -7  -3   3      297.28      304.42      9.52 o 
  -6  -3   3      528.91      553.47     10.92 o 
  -5  -3   3     2501.88     2434.55     31.46 o 
  -4  -3   3      149.78      210.45     37.50 o 
  -3  -3   3      391.35      456.93     11.68 o 
  -2  -3   3     1250.86     1181.22     15.72 o 
  -1  -3   3    33196.27    28136.25   1547.44 o 
   0  -3   3      305.89      292.60      5.11 o 
   1  -3   3       35.15       32.86      4.09 o 
   2  -3   3     3959.23     3980.42    100.10 o 
   3  -3   3     5478.82     5501.67     92.15 o 
   4  -3   3     1601.63     1681.99     31.87 o 
   5  -3   3       61.40       67.22      5.10 o 
   6  -3   3      323.47      293.19     10.19 o 
   7  -3   3      329.04      309.71     11.20 o 
   8  -3   3      241.58      231.40     10.19 o 
   9  -3   3      155.28      150.40      8.85 o 
  10  -3   3       76.16       89.46      7.90 o 
 -10  -2   3        2.79        0.32      2.53 o 
  -9  -2   3      261.05      256.40      7.66 o 
  -8  -2   3      456.38      452.33      9.85 o 
  -7  -2   3      258.97      274.60     10.95 o 
  -6  -2   3        7.64        6.86      2.01 o 
  -5  -2   3     3002.52     3037.91     42.71 o 
  -4  -2   3     3047.79     3055.92     50.25 o 
  -3  -2   3      364.62      446.23      7.40 o 
  -2  -2   3        1.75       -1.83      1.22 o 
  -1  -2   3     4246.79     4353.19     50.42 o 
   0  -2   3     9805.01     9750.83    114.75 o 
   1  -2   3     2785.98     2826.08     33.36 o 
   2  -2   3      744.51      752.13     15.18 o 
   3  -2   3     2606.36     2746.18     47.56 o 
   4  -2   3      358.47      345.28      9.63 o 
   5  -2   3      319.50      341.70     10.03 o 
   6  -2   3      899.55      851.28     19.72 o 
   7  -2   3     1012.21      997.59     23.08 o 
   8  -2   3      598.36      569.85     16.58 o 
   9  -2   3       60.31       56.02      6.11 o 
  10  -2   3      185.78      173.54      9.91 o 
 -11  -1   3        0.17        1.69      3.87 o 
 -10  -1   3       49.79       60.70      4.34 o 
  -9  -1   3      291.37      292.38      7.82 o 
  -8  -1   3      262.20      265.90      7.13 o 
  -7  -1   3      635.04      630.79     16.69 o 
  -6  -1   3      234.57      256.85      4.84 o 
  -5  -1   3     3750.55     3894.42     38.35 o 
  -4  -1   3      230.69      226.02      6.23 o 
  -3  -1   3     6795.51     6929.71     65.37 o 
  -2  -1   3        7.56        9.97      1.22 o 
  -1  -1   3     6197.44     6221.33     72.21 o 
   0  -1   3     2673.00     2675.09     31.47 o 
   1  -1   3     3988.56     4092.03     47.35 o 
   2  -1   3       27.20       28.96      2.58 o 
   3  -1   3     2306.73     2337.44     40.95 o 
   4  -1   3      848.72      806.74     17.25 o 
   5  -1   3      467.56      455.91     12.21 o 
   6  -1   3      141.65      139.37      6.83 o 
   7  -1   3      671.98      631.47     16.92 o 
   8  -1   3      560.32      538.26     16.02 o 
   9  -1   3       55.82       56.07      6.11 o 
  10  -1   3        3.65        9.13      4.26 o 
 -11   0   3      225.04      224.12     11.20 o 
 -10   0   3       72.66       83.16      7.98 o 
  -9   0   3       18.17       15.43      4.79 o 
  -8   0   3      690.24      650.56     11.80 o 
  -7   0   3      109.98      105.14      3.54 o 
  -6   0   3        4.77        2.72      2.17 o 
  -5   0   3     1596.96     1657.25     17.61 o 
  -4   0   3     3219.52     3339.13     47.25 o 
  -3   0   3    17018.25    16224.75    155.14 o 
  -2   0   3     4013.60     4096.00     67.11 o 
  -1   0   3        0.81       14.84      1.74 o 
   0   0   3      143.88      134.09      2.69 o 
   1   0   3     2608.74     2732.80     45.88 o 
   2   0   3      182.91      189.22      5.66 o 
   3   0   3     1506.38     1614.44     29.74 o 
   4   0   3     3931.60     3816.09     65.76 o 
   5   0   3     2363.87     2259.63     41.90 o 
   6   0   3        2.95        1.96      2.46 o 
   7   0   3       10.05       19.21      3.42 o 
   8   0   3      651.86      624.24     17.70 o 
   9   0   3       52.43       47.11      5.77 o 
  10   0   3       17.65        8.79      4.37 o 
 -11   1   3      115.96      118.81      8.46 o 
 -10   1   3       13.44       15.81      3.18 o 
  -9   1   3      216.35      206.65      5.38 o 
  -8   1   3      201.97      198.57      5.00 o 
  -7   1   3      995.69      964.96     12.13 o 
  -6   1   3     3445.41     3705.47    115.53 o 
  -5   1   3        3.52        6.69      2.66 o 
  -4   1   3     2781.61     2824.55     27.88 o 
  -3   1   3     5766.48     5651.55     53.92 o 
  -2   1   3     2056.83     2149.50     35.91 o 
  -1   1   3       71.95       70.29      3.16 o 
   0   1   3       71.74       87.67      3.19 o 
   1   1   3    10861.24    10678.61    177.40 o 
   2   1   3     1652.87     1764.28     31.82 o 
   3   1   3      270.93      283.55      8.40 o 
   4   1   3       93.37       80.89      4.76 o 
   5   1   3     1270.17     1248.82     26.22 o 
   6   1   3      198.99      193.59      8.40 o 
   7   1   3        1.05       -3.87      2.58 o 
   8   1   3      352.81      344.22     12.77 o 
   9   1   3      166.69      171.41      9.58 o 
 -11   2   3       11.69       11.09      4.26 o 
 -10   2   3       90.53       94.52      4.14 o 
  -9   2   3      432.93      381.58      7.32 o 
  -8   2   3       76.11       82.97      3.49 o 
  -7   2   3     1072.34     1082.43     13.21 o 
  -6   2   3     3201.58     3153.82     31.90 o 
  -5   2   3      985.41     1046.39     12.04 o 
  -4   2   3       13.10       16.45      3.18 o 
  -3   2   3     3374.52     3360.53     51.58 o 
  -2   2   3     1686.48     1697.82     17.02 o 
  -1   2   3     1025.30     1074.09     13.62 o 
   0   2   3     2667.81     2717.34     46.49 o 
   1   2   3    20982.25    21516.36    358.33 o 
   2   2   3     2449.92     2546.04     45.09 o 
   3   2   3     1743.95     1760.81     33.44 o 
   4   2   3      332.30      313.80     10.03 o 
   5   2   3      674.01      738.12     18.37 o 
   6   2   3      979.96      966.95     23.02 o 
   7   2   3       31.15       33.83      4.65 o 
   8   2   3       19.90       23.13      4.54 o 
   9   2   3      149.53      145.08      9.13 o 
 -11   3   3       10.32        6.33      5.15 o 
 -10   3   3      181.12      188.58      7.10 o 
  -9   3   3      905.68      859.21     12.13 o 
  -8   3   3      442.51      474.01     10.92 o 
  -7   3   3      868.94      854.94     11.15 o 
  -6   3   3     1050.95      997.48     12.04 o 
  -5   3   3     2299.26     2255.81     23.40 o 
  -4   3   3        3.86        3.59      1.65 o 
  -3   3   3     4016.20     4153.43     74.47 o 
  -2   3   3     2177.94     2084.87     20.91 o 
  -1   3   3     6396.45     6504.00     76.35 o 
   0   3   3      485.31      570.58     12.94 o 
   1   3   3     4503.11     4509.79     76.80 o 
   2   3   3       14.38        1.01      2.13 o 
   3   3   3     3164.25     3256.99     58.26 o 
   4   3   3        6.16       13.67      3.25 o 
   5   3   3      532.80      542.68     15.57 o 
   6   3   3      545.18      561.34     16.64 o 
   7   3   3      282.38      287.47     11.60 o 
   8   3   3        5.49        4.59      3.64 o 
 -11   4   3       10.27       12.04      5.60 o 
 -10   4   3      146.64      149.23      9.91 o 
  -9   4   3      235.51      239.24     12.66 o 
  -8   4   3      201.11      194.97      6.68 o 
  -7   4   3      701.57      697.05     12.75 o 
  -6   4   3      345.97      325.63      5.62 o 
  -5   4   3      180.19      156.48      3.65 o 
  -4   4   3      252.37      223.31      5.86 o 
  -3   4   3      103.00      117.68      2.69 o 
  -2   4   3     6139.10     6408.37     61.11 o 
  -1   4   3     5062.23     5419.88     64.71 o 
   0   4   3      114.41       95.00      3.30 o 
   1   4   3      449.06      479.95     12.88 o 
   2   4   3     1686.03     1772.01     35.07 o 
   3   4   3     1821.09     1827.07     36.80 o 
   4   4   3      100.55      105.53      6.50 o 
   5   4   3       68.22       68.96      5.77 o 
   6   4   3      284.51      314.75     12.38 o 
   7   4   3      672.47      710.95     20.84 o 
 -11   5   3       61.60       74.73      8.23 o 
 -10   5   3      114.82      108.05      9.19 o 
  -9   5   3      152.33      139.49      6.09 o 
  -8   5   3      555.46      560.64     11.72 o 
  -7   5   3       81.88       80.37      4.51 o 
  -6   5   3      449.30      463.57      9.67 o 
  -5   5   3     2405.04     2350.17     42.49 o 
  -4   5   3     2171.79     2197.74     29.32 o 
  -3   5   3      115.05      111.84      2.78 o 
  -2   5   3        1.04        2.85      1.11 o 
  -1   5   3     3345.93     3170.63     39.88 o 
   0   5   3      183.08      196.37      5.26 o 
   1   5   3        9.41       13.26      2.88 o 
   2   5   3       90.26       91.25      6.33 o 
   3   5   3     1369.02     1356.71     30.14 o 
   4   5   3      304.83      307.30     11.60 o 
   5   5   3       41.27       48.45      5.43 o 
   6   5   3      129.06      129.34      8.40 o 
   7   5   3      261.74      262.10     12.32 o 
 -11   6   3      117.76      130.63     10.25 o 
 -10   6   3        5.18        4.82      5.04 o 
  -9   6   3      301.80      273.58     13.22 o 
  -8   6   3      249.16      244.86      7.73 o 
  -7   6   3       93.04       91.01      5.07 o 
  -6   6   3       62.48       54.80      3.98 o 
  -5   6   3       12.30       11.55      2.68 o 
  -4   6   3     3378.23     3310.82     42.76 o 
  -3   6   3      604.37      622.82     11.47 o 
  -2   6   3        0.34       -1.56      1.73 o 
  -1   6   3      703.73      705.24     12.14 o 
   0   6   3      518.18      517.08      9.87 o 
   1   6   3      273.62      260.53     10.19 o 
   2   6   3       99.61      100.49      6.89 o 
   3   6   3      712.89      671.80     19.21 o 
   4   6   3      497.95      466.39     15.24 o 
   5   6   3      278.81      292.91     12.38 o 
   6   6   3       70.63       58.98      6.44 o 
 -11   7   3       43.44       36.86      7.23 o 
 -10   7   3        0.17       -5.27      4.37 o 
  -9   7   3        0.64        8.18      5.04 o 
  -8   7   3      399.72      410.09     16.19 o 
  -7   7   3      218.00      218.80      7.21 o 
  -6   7   3       28.18       43.62      3.86 o 
  -5   7   3       11.56       15.10      9.69 o 
  -4   7   3     1124.91     1102.20     18.04 o 
  -3   7   3      112.58      116.97      5.00 o 
  -2   7   3        4.96        8.95      2.41 o 
  -1   7   3      558.51      547.12     10.85 o 
   0   7   3      484.87      470.37     14.56 o 
   1   7   3      620.37      566.94     17.08 o 
   2   7   3       23.69       30.53      4.82 o 
   3   7   3      140.85      167.32      9.80 o 
   4   7   3      161.13      143.46      6.32 o 
 -10   8   3       13.49       10.36      5.49 o 
  -9   8   3        0.21        6.78      4.99 o 
  -8   8   3      274.58      263.09     10.87 o 
  -7   8   3      156.95      174.94      6.86 o 
  -6   8   3      825.78      805.29     20.89 o 
  -5   8   3       34.44       35.05      6.58 o 
  -4   8   3      319.06      333.67      9.10 o 
  -3   8   3       60.14       61.87      5.55 o 
  -2   8   3      687.14      688.99     13.35 o 
  -1   8   3      163.15      164.41      8.57 o 
   0   8   3      446.75      437.93     14.84 o 
   1   8   3      546.42      532.60     17.20 o 
   2   8   3      211.18      204.68     10.81 o 
   3   8   3        5.54        4.99      3.98 o 
  -9   9   3       28.40       34.39      7.17 o 
  -8   9   3        0.66       -1.85      4.82 o 
  -7   9   3        0.33        1.62      2.93 o 
  -6   9   3       20.52       23.45     10.73 o 
  -5   9   3       35.83       37.18      4.12 o 
  -4   9   3       10.89       10.35      3.25 o 
  -3   9   3      485.21      480.30     11.37 o 
  -2   9   3      162.13      143.79      8.63 o 
  -1   9   3        0.14        0.34      3.36 o 
   0   9   3      116.26      142.73      9.07 o 
   1   9   3      127.19      136.40      9.13 o 
  -7  10   3       15.78       12.55      5.66 o 
  -6  10   3      275.01      253.70     11.82 o 
  -5  10   3      118.91      103.16      5.88 o 
  -4  10   3        0.02       -3.73      2.49 o 
  -3  10   3      215.82      232.30     11.76 o 
  -2  10   3      356.55      390.43     15.24 o 
  -1  10   3       42.29       31.82      5.66 o 
   3 -12   4       27.42       29.86      5.66 o 
   4 -12   4       29.49       28.01      5.66 o 
  -1 -11   4      126.76      145.03      9.69 o 
   0 -11   4       12.64        2.91      3.81 o 
   1 -11   4       27.96       18.93      4.76 o 
   2 -11   4      138.11      131.64      8.91 o 
   3 -11   4       80.13       93.60      7.84 o 
   4 -11   4       45.09       43.36      6.16 o 
   5 -11   4       17.46       16.41      4.87 o 
   6 -11   4      371.93      343.99     14.40 o 
   7 -11   4       28.16       32.21      5.99 o 
  -3 -10   4       76.36       90.07      7.62 o 
  -2 -10   4       47.11       45.71      5.83 o 
  -1 -10   4      171.55      171.63      9.41 o 
   0 -10   4      157.20      170.79      8.96 o 
   1 -10   4       29.57       32.83      5.15 o 
   2 -10   4      130.09      125.42      8.23 o 
   3 -10   4      104.00       92.03      7.28 o 
   4 -10   4      324.05      334.42     13.33 o 
   5 -10   4        2.11        4.87      4.03 o 
   6 -10   4       92.34       83.46      7.51 o 
   7 -10   4       19.72       20.61      5.21 o 
   8 -10   4       12.27        9.07      4.65 o 
  -5  -9   4      142.16      136.97      6.32 o 
  -4  -9   4      123.38      139.10     10.73 o 
  -3  -9   4       99.01      122.80      5.39 o 
  -2  -9   4       39.48       33.27      4.99 o 
  -1  -9   4      359.31      356.15     12.72 o 
   0  -9   4      228.84      224.12      9.80 o 
   1  -9   4      601.88      596.96     17.08 o 
   2  -9   4      166.55      155.56      8.40 o 
   3  -9   4      383.85      366.90     12.94 o 
   4  -9   4      424.58      412.45     14.12 o 
   5  -9   4      197.82      190.23      9.75 o 
   6  -9   4       33.79       29.24      5.55 o 
   7  -9   4        2.09        9.52      4.65 o 
   8  -9   4      167.92      175.78     10.59 o 
   9  -9   4       35.02       29.58      6.16 o 
  -6  -8   4       63.19       76.63     11.18 o 
  -5  -8   4        4.61       10.42      2.89 o 
  -4  -8   4       35.34       35.33      5.57 o 
  -3  -8   4      213.16      223.44      6.67 o 
  -2  -8   4        1.86        2.23      2.09 o 
  -1  -8   4      232.56      216.26      6.01 o 
   0  -8   4      835.08      783.44     19.55 o 
   1  -8   4      513.42      516.97     14.73 o 
   2  -8   4        0.01       -2.80      2.97 o 
   3  -8   4        6.99        6.78      3.59 o 
   4  -8   4     1055.30     1019.10     24.37 o 
   5  -8   4      156.95      155.72      8.91 o 
   6  -8   4        3.29       21.85      5.04 o 
   7  -8   4        5.02        4.31      4.43 o 
   8  -8   4      476.26      454.40     16.75 o 
   9  -8   4        1.33        2.97      5.10 o 
  -7  -7   4      289.88      272.72     10.33 o 
  -6  -7   4        5.12       10.13      3.05 o 
  -5  -7   4       55.35       49.72      3.80 o 
  -4  -7   4       15.76       14.13      2.77 o 
  -3  -7   4     1252.32     1206.15     18.56 o 
  -2  -7   4       36.26       45.58      3.95 o 
  -1  -7   4        2.74        7.29      3.36 o 
   0  -7   4      321.36      305.00      6.63 o 
   1  -7   4     1314.48     1226.20     17.12 o 
   2  -7   4        2.49        6.95      3.19 o 
   3  -7   4        3.36        9.02      3.70 o 
   4  -7   4     1717.54     1698.85     35.18 o 
   5  -7   4      555.95      559.15     16.75 o 
   6  -7   4      370.80      363.38     13.72 o 
   7  -7   4       58.39       45.37      6.27 o 
   8  -7   4      219.53      203.39     10.70 o 
   9  -7   4       27.00       13.33      5.49 o 
  10  -7   4      112.48      107.61      9.35 o 
  -8  -6   4        7.72        6.39      2.73 o 
  -7  -6   4        5.68        8.86      2.54 o 
  -6  -6   4      400.48      388.87     11.43 o 
  -5  -6   4       50.94       50.90      4.01 o 
  -4  -6   4       16.23       14.39      2.58 o 
  -3  -6   4     1011.54      997.71     15.61 o 
  -2  -6   4     1106.29     1176.54     17.19 o 
  -1  -6   4       18.04       18.95      2.18 o 
   0  -6   4      262.77      237.65      5.41 o 
   1  -6   4     1041.98      958.02     13.74 o 
   2  -6   4      432.36      427.41     15.52 o 
   3  -6   4      124.76      126.10      4.08 o 
   4  -6   4     1364.69     1309.77     28.23 o 
   5  -6   4      654.24      631.13     17.65 o 
   6  -6   4      392.59      356.04     13.22 o 
   7  -6   4        0.65        7.39      4.76 o 
   8  -6   4      367.70      320.97     13.33 o 
   9  -6   4      121.15      107.33      9.07 o 
  10  -6   4      223.87      204.12     12.10 o 
  -9  -5   4        5.50        5.52      3.53 o 
  -8  -5   4       35.21       41.61      3.86 o 
  -7  -5   4      368.21      365.44      9.19 o 
  -6  -5   4      405.06      400.19      9.53 o 
  -5  -5   4      990.64      949.10     19.49 o 
  -4  -5   4        1.76        3.07      2.30 o 
  -3  -5   4      749.85      710.76     11.70 o 
  -2  -5   4      571.47      735.67     11.61 o 
  -1  -5   4      650.94      546.08      9.05 o 
   0  -5   4      307.15      274.71      6.81 o 
   1  -5   4     4350.28     4485.37     53.12 o 
   2  -5   4     3500.13     3621.01     43.55 o 
   3  -5   4      942.11      943.39     15.38 o 
   4  -5   4        0.44        1.20      2.02 o 
   5  -5   4      817.62      824.60     12.83 o 
   6  -5   4      854.20      836.04     21.29 o 
   7  -5   4       28.32       30.30      5.60 o 
   8  -5   4        0.93        1.74      4.37 o 
   9  -5   4      101.12       94.50      8.29 o 
  10  -5   4      184.57      171.13     10.87 o 
  -9  -4   4       79.13       77.44      4.90 o 
  -8  -4   4       79.41       86.72      4.78 o 
  -7  -4   4      254.20      262.01      7.31 o 
  -6  -4   4      187.56      179.38      5.73 o 
  -5  -4   4      777.62      805.59     13.48 o 
  -4  -4   4      462.69      446.70      8.64 o 
  -3  -4   4     1047.19      905.54     13.50 o 
  -2  -4   4     3762.90     3786.82     45.49 o 
  -1  -4   4     7307.24     7117.90    188.52 o 
   0  -4   4        0.59       -1.06      2.32 o 
   1  -4   4      603.17      612.53      9.26 o 
   2  -4   4     3079.65     3058.57     36.94 o 
   3  -4   4     3087.31     3025.12     47.95 o 
   4  -4   4        5.16        7.32      1.71 o 
   5  -4   4      353.75      370.38     11.93 o 
   6  -4   4     1082.60     1054.89     24.20 o 
   7  -4   4      266.47      275.88     11.32 o 
   8  -4   4       13.08       21.40      5.04 o 
   9  -4   4      133.88      146.37      8.85 o 
  10  -4   4      283.63      309.38     13.84 o 
 -10  -3   4       27.02       27.38      3.51 o 
  -9  -3   4      225.00      230.58      7.41 o 
  -8  -3   4      575.10      560.98     11.49 o 
  -7  -3   4      383.44      368.97      8.50 o 
  -6  -3   4      473.73      501.75     11.01 o 
  -5  -3   4       91.11       76.42      6.19 o 
  -4  -3   4      502.66      586.89      9.86 o 
  -3  -3   4      195.62      208.01      4.81 o 
  -2  -3   4     4073.00     4134.27     48.87 o 
  -1  -3   4    11940.46    11114.91    294.56 o 
   0  -3   4     2528.22     2650.54     31.77 o 
   1  -3   4        0.03       -1.28      1.18 o 
   2  -3   4      488.44      503.01      7.89 o 
   3  -3   4    11664.32    11341.50    129.68 o 
   4  -3   4      538.82      531.82     13.33 o 
   5  -3   4      272.30      282.66      9.47 o 
   6  -3   4       52.48       44.98      4.99 o 
   7  -3   4     1181.21     1140.37     25.88 o 
   8  -3   4       66.13       60.89      6.22 o 
   9  -3   4       49.34       35.23      5.66 o 
  10  -3   4      248.45      242.49     11.93 o 
 -10  -2   4       53.57       53.58      6.58 o 
  -9  -2   4      142.03      149.25      5.81 o 
  -8  -2   4      470.52      454.21      9.79 o 
  -7  -2   4        9.77        9.97      2.17 o 
  -6  -2   4       10.26        8.47      1.80 o 
  -5  -2   4      980.01      950.87     11.25 o 
  -4  -2   4     4408.93     4569.07     44.28 o 
  -3  -2   4        2.82        3.32      1.34 o 
  -2  -2   4     1454.77     1591.80     19.92 o 
  -1  -2   4     9361.98     8893.75    104.70 o 
   0  -2   4     6591.57     6644.71     86.94 o 
   1  -2   4     1636.11     1582.48     19.70 o 
   2  -2   4     3809.45     4025.39     61.25 o 
   3  -2   4     2142.58     2097.41     37.70 o 
   4  -2   4     2303.96     2488.40     44.76 o 
   5  -2   4      697.02      733.25     17.20 o 
   6  -2   4      987.48     1007.62     22.80 o 
   7  -2   4      465.44      467.96     14.45 o 
   8  -2   4      507.18      509.75     15.91 o 
   9  -2   4       27.75       32.94      5.49 o 
  10  -2   4       25.15       13.89      4.76 o 
 -11  -1   4      272.80      288.09     13.05 o 
 -10  -1   4       85.94       95.87      4.97 o 
  -9  -1   4        0.27        3.04      3.42 o 
  -8  -1   4      710.08      702.27     13.61 o 
  -7  -1   4      115.58      104.91      4.24 o 
  -6  -1   4       26.20       41.20      2.25 o 
  -5  -1   4       18.02       12.59      2.47 o 
  -4  -1   4     4201.02     4510.52     43.51 o 
  -3  -1   4     2809.62     2796.53     33.30 o 
  -2  -1   4      394.03      429.92     10.08 o 
  -1  -1   4     6675.43     7031.52    113.38 o 
   0  -1   4      126.80      117.32      2.67 o 
   1  -1   4     4732.47     4625.30     53.63 o 
   2  -1   4       51.82       58.20      3.36 o 
   3  -1   4     3181.13     3179.08     54.84 o 
   4  -1   4     2039.36     2112.36     38.76 o 
   5  -1   4     1930.11     1916.87     36.63 o 
   6  -1   4      112.80      113.38      6.55 o 
   7  -1   4      709.08      655.44     17.70 o 
   8  -1   4      653.17      628.78     18.09 o 
   9  -1   4       19.52       22.69      4.93 o 
  10  -1   4       72.60       67.28      7.11 o 
 -11   0   4       35.27       30.86      5.88 o 
 -10   0   4      240.90      237.73     10.70 o 
  -9   0   4        3.72        5.25      2.45 o 
  -8   0   4      543.64      547.68      8.61 o 
  -7   0   4      107.82      115.95      3.53 o 
  -6   0   4     1009.98     1043.90     12.34 o 
  -5   0   4        5.91        9.06      1.31 o 
  -4   0   4     4881.29     5152.27     49.29 o 
  -3   0   4     1695.43     1699.58     30.30 o 
  -2   0   4     1828.04     1925.05     33.11 o 
  -1   0   4      561.38      538.43     10.64 o 
   0   0   4     3368.68     3426.95     40.01 o 
   1   0   4     1884.73     1865.05     32.43 o 
   2   0   4      815.44      835.87     16.80 o 
   3   0   4      329.83      322.88      8.96 o 
   4   0   4     2156.17     2145.52     39.66 o 
   5   0   4     1292.23     1244.17     25.99 o 
   6   0   4        8.99       15.63      3.47 o 
   7   0   4      157.13      157.29      8.07 o 
   8   0   4      245.53      234.26     10.59 o 
   9   0   4      424.06      400.29     14.84 o 
 -11   1   4       63.69       68.00      6.83 o 
 -10   1   4      165.16      207.15      9.80 o 
  -9   1   4      319.25      307.55      6.45 o 
  -8   1   4      128.95      133.51      3.98 o 
  -7   1   4      205.79      206.81      8.29 o 
  -6   1   4     6171.50     6201.05     61.39 o 
  -5   1   4        3.50        4.95      2.34 o 
  -4   1   4      278.20      259.21      4.27 o 
  -3   1   4     2758.09     2813.56     34.20 o 
  -2   1   4      154.39      128.00      4.15 o 
  -1   1   4       13.81        5.00      1.48 o 
   0   1   4      486.90      507.17     10.42 o 
   1   1   4    11258.53    11687.23    189.17 o 
   2   1   4     1551.53     1673.31     30.86 o 
   3   1   4       39.28       37.98      3.42 o 
   4   1   4      812.24      814.08     18.60 o 
   5   1   4     1386.89     1340.57     28.23 o 
   6   1   4      237.60      220.25      9.30 o 
   7   1   4        3.43       -0.34      3.08 o 
   8   1   4      229.60      235.66     10.76 o 
   9   1   4      319.31      302.71     13.00 o 
 -11   2   4       58.87       63.30      6.22 o 
 -10   2   4      150.26      164.11      6.40 o 
  -9   2   4      363.52      387.84      7.34 o 
  -8   2   4      138.73      144.39      7.49 o 
  -7   2   4      329.42      310.89      5.74 o 
  -6   2   4     1875.12     1839.08     19.88 o 
  -5   2   4       10.22       13.68      1.64 o 
  -4   2   4      275.92      271.65      4.37 o 
  -3   2   4     1719.60     1666.05     17.04 o 
  -2   2   4     6717.34     6533.50     74.74 o 
  -1   2   4      896.98      900.70     11.98 o 
   0   2   4       44.31       55.62      3.47 o 
   1   2   4     1162.79     1148.51     15.88 o 
   2   2   4     1257.42     1314.70     25.88 o 
   3   2   4      139.63      142.62      6.27 o 
   4   2   4      472.14      503.53     13.95 o 
   5   2   4     2026.93     2017.02     39.88 o 
   6   2   4      359.83      350.77     12.44 o 
   7   2   4      416.31      385.33     13.78 o 
   8   2   4       27.57       25.71      4.76 o 
 -11   3   4       83.91       78.48      8.23 o 
 -10   3   4       90.87      108.00      8.96 o 
  -9   3   4      358.03      332.01     13.33 o 
  -8   3   4       15.17       12.52      2.33 o 
  -7   3   4       29.17       26.62      2.34 o 
  -6   3   4      677.54      675.93      9.09 o 
  -5   3   4       28.82       33.18      2.09 o 
  -4   3   4      101.21      104.52      3.50 o 
  -3   3   4     2611.87     2691.17     26.77 o 
  -2   3   4     8693.98     9022.83    163.48 o 
  -1   3   4     3451.13     3549.84     42.14 o 
   0   3   4       64.64       59.38      3.75 o 
   1   3   4     1708.34     1575.51     30.42 o 
   2   3   4     2758.75     2877.43     51.59 o 
   3   3   4     1213.90     1254.76     26.55 o 
   4   3   4       28.88       35.79      4.37 o 
   5   3   4      692.64      706.25     18.93 o 
   6   3   4      351.04      371.95     13.28 o 
   7   3   4      301.11      321.31     13.05 o 
   8   3   4       17.81       12.60      4.37 o 
 -11   4   4       54.69       58.59      7.34 o 
 -10   4   4       59.74       58.59      7.45 o 
  -9   4   4       96.41      111.08      8.91 o 
  -8   4   4      475.25      457.73     12.04 o 
  -7   4   4        0.67        3.87      2.48 o 
  -6   4   4     2235.38     2213.29     29.91 o 
  -5   4   4      364.48      340.72      5.62 o 
  -4   4   4     3091.66     3070.46     30.80 o 
  -3   4   4      325.01      311.23      4.81 o 
  -2   4   4     1157.83     1114.28     12.54 o 
  -1   4   4       22.74       13.23      1.77 o 
   0   4   4     1400.92     1489.30     29.18 o 
   1   4   4      829.97      872.34     20.05 o 
   2   4   4     1944.62     1972.44     38.76 o 
   3   4   4     2029.14     2011.98     39.72 o 
   4   4   4       43.89       48.73      4.99 o 
   5   4   4       54.34       44.36      4.99 o 
   6   4   4      581.45      592.65     18.37 o 
   7   4   4      487.18      486.44     16.92 o 
 -11   5   4       16.46       12.49      6.11 o 
 -10   5   4       86.33       72.60      8.40 o 
  -9   5   4       61.18       70.86      7.56 o 
  -8   5   4       48.01       48.68      6.67 o 
  -7   5   4        2.87        4.02      3.67 o 
  -6   5   4      166.37      153.63      5.34 o 
  -5   5   4     1586.26     1571.76     22.57 o 
  -4   5   4     1954.18     2018.67     27.42 o 
  -3   5   4        7.98        3.29      1.33 o 
  -2   5   4      346.18      360.93      5.66 o 
  -1   5   4     1520.21     1518.85     21.37 o 
   0   5   4     2183.43     2258.11     29.96 o 
   1   5   4      159.71      169.54      5.22 o 
   2   5   4       75.18       80.05      6.16 o 
   3   5   4     1562.06     1595.67     33.61 o 
   4   5   4      508.72      489.47     15.57 o 
   5   5   4       36.32       31.82      5.15 o 
   6   5   4      163.82      148.78      9.47 o 
 -11   6   4       56.35       63.35      7.95 o 
 -10   6   4        2.41        4.87      4.82 o 
  -9   6   4       38.14       37.42      6.61 o 
  -8   6   4     1028.94      981.51     26.66 o 
  -7   6   4      195.43      208.92      6.82 o 
  -6   6   4       66.26       62.23      4.12 o 
  -5   6   4      513.54      491.79     10.31 o 
  -4   6   4     1398.55     1390.28     20.87 o 
  -3   6   4       50.36       54.30      3.51 o 
  -2   6   4       35.63       45.14      3.20 o 
  -1   6   4      218.93      215.79      6.12 o 
   0   6   4     1589.26     1580.09     22.79 o 
   1   6   4      110.81      138.02      7.95 o 
   2   6   4       64.66       75.06      6.39 o 
   3   6   4      265.26      255.26     11.37 o 
   4   6   4      478.35      447.23     15.29 o 
   5   6   4      107.26       86.26      7.06 o 
 -10   7   4        0.07       -2.91      4.31 o 
  -9   7   4        8.84        8.23      5.32 o 
  -8   7   4      257.77      268.04     13.22 o 
  -7   7   4      415.11      428.63     16.24 o 
  -6   7   4      251.19      262.93      7.82 o 
  -5   7   4      127.02      121.38     11.60 o 
  -4   7   4      462.76      470.61     13.86 o 
  -3   7   4      189.39      203.86      6.53 o 
  -2   7   4      585.31      600.54     11.74 o 
  -1   7   4      327.55      332.10      8.28 o 
   0   7   4      434.87      458.83     14.62 o 
   1   7   4      486.01      467.01     15.63 o 
   2   7   4      116.29      106.54      7.79 o 
   3   7   4      466.99      433.34     15.96 o 
   4   7   4      126.68      126.65      8.29 o 
 -10   8   4       35.44       38.20      7.17 o 
  -9   8   4        0.02       -3.36      4.93 o 
  -8   8   4        0.28       -2.24      4.93 o 
  -6   8   4       24.39       34.23      3.98 o 
  -5   8   4       48.67       47.76      4.15 o 
  -4   8   4       99.66       99.68      5.24 o 
  -3   8   4      231.22      242.71      7.51 o 
  -2   8   4      621.19      622.80     12.71 o 
  -1   8   4       36.72       26.38      4.43 o 
   0   8   4      388.12      390.77     14.17 o 
   1   8   4      126.19      133.88      9.02 o 
   2   8   4       42.48       51.65      6.27 o 
  -8   9   4       20.04       34.00      6.89 o 
  -7   9   4      201.27      203.90     12.04 o 
  -6   9   4        7.16       14.73      5.43 o 
  -5   9   4      236.33      248.51      8.37 o 
  -4   9   4       34.12       32.10      4.00 o 
  -3   9   4      181.82      196.23      7.35 o 
  -2   9   4      343.04      355.87     13.84 o 
  -1   9   4        7.42       13.33      4.43 o 
   0   9   4       11.70        8.01      4.15 o 
  -6  10   4       72.20       67.16      8.07 o 
  -5  10   4       67.23       71.59      8.23 o 
  -4  10   4        0.21        1.99      4.43 o 
  -3  10   4       26.05       31.14      5.71 o 
   2 -12   5      112.13      113.71      9.02 o 
   3 -12   5       35.16       44.20      6.55 o 
  -2 -11   5       11.76       16.69      4.65 o 
  -1 -11   5      468.11      511.82     17.48 o 
   0 -11   5       10.31       20.11      4.93 o 
   1 -11   5        0.01       -2.24      3.42 o 
   2 -11   5        0.45        3.59      3.92 o 
   3 -11   5      116.17      130.63      8.96 o 
   4 -11   5        7.17        4.59      4.31 o 
   5 -11   5       71.80       63.41      7.11 o 
   6 -11   5       89.55       97.41      8.23 o 
  -4 -10   5       67.81       77.58      7.34 o 
  -3 -10   5       13.62        7.34      3.92 o 
  -2 -10   5        2.45        1.96      3.64 o 
  -1 -10   5      547.85      538.20     16.97 o 
   0 -10   5       52.67       56.30      5.99 o 
   1 -10   5       54.75       59.94      6.22 o 
   2 -10   5       93.63       95.12      7.34 o 
   3 -10   5      684.52      658.47     19.33 o 
   4 -10   5       12.02       18.65      4.76 o 
   5 -10   5      134.99      113.15      8.35 o 
   6 -10   5       96.91       89.12      7.79 o 
   7 -10   5       13.36       14.28      5.27 o 
   8 -10   5      169.22      189.56     11.26 o 
  -5  -9   5      201.63      208.49      7.46 o 
  -4  -9   5      112.91      123.72      5.80 o 
  -3  -9   5      339.77      366.84      9.04 o 
  -2  -9   5        7.68       10.03      3.70 o 
  -1  -9   5      109.53      116.85      7.34 o 
   0  -9   5       87.99      102.62      7.06 o 
   1  -9   5      627.73      660.04     18.26 o 
   2  -9   5       74.84       78.93      6.50 o 
   3  -9   5      418.43      440.73     14.51 o 
   4  -9   5       21.71       31.65      5.15 o 
   5  -9   5      224.10      223.28     10.70 o 
   6  -9   5        8.23       14.68      4.87 o 
   7  -9   5       55.40       63.63      7.17 o 
   8  -9   5      177.70      207.88     11.76 o 
   9  -9   5       47.95       26.94      6.22 o 
  -6  -8   5       34.80       47.76      4.42 o 
  -5  -8   5      334.89      322.21      8.97 o 
  -4  -8   5       72.47       79.47      4.53 o 
  -3  -8   5      815.78      811.67     14.35 o 
  -2  -8   5      323.71      335.50      8.04 o 
  -1  -8   5      347.99      325.70      7.53 o 
   0  -8   5      549.94      534.78     14.96 o 
   1  -8   5      969.05      944.49     22.13 o 
   2  -8   5        2.37        5.32      3.53 o 
   3  -8   5       15.18       16.92      4.37 o 
   4  -8   5      277.70      273.97     11.32 o 
   5  -8   5      596.15      585.65     17.70 o 
   6  -8   5       84.45       88.95      7.79 o 
   7  -8   5      164.33      164.69     10.08 o 
   8  -8   5      198.52      193.37     11.43 o 
   9  -8   5       49.59       55.74      7.56 o 
  -7  -7   5       77.01       85.36      4.23 o 
  -6  -7   5      218.22      233.56      7.80 o 
  -5  -7   5       11.61       11.48      2.65 o 
  -4  -7   5       44.52       57.69      7.65 o 
  -3  -7   5      662.01      678.67     12.26 o 
  -2  -7   5      313.90      317.02      7.36 o 
  -1  -7   5        9.14        7.43      5.94 o 
   0  -7   5       64.72       71.50      3.60 o 
   1  -7   5     2006.08     1970.43     25.86 o 
   2  -7   5        8.28        8.96      3.47 o 
   3  -7   5        0.56       -3.64      3.30 o 
   4  -7   5      113.02      116.68      7.84 o 
   5  -7   5     2219.97     2285.73     45.77 o 
   6  -7   5       10.68       28.90      5.60 o 
   7  -7   5        6.41        5.83      4.71 o 
   8  -7   5       17.94       23.75      5.94 o 
   9  -7   5      179.39      168.38     10.92 o 
  -8  -6   5       10.43        4.96      2.74 o 
  -7  -6   5      406.99      394.58     10.90 o 
  -6  -6   5      727.24      719.29     13.93 o 
  -5  -6   5      220.84      216.88      6.88 o 
  -4  -6   5      131.84      119.23      6.44 o 
  -3  -6   5      724.89      710.50     12.20 o 
  -2  -6   5      303.72      276.13      6.51 o 
  -1  -6   5       46.19       59.30      3.21 o 
   0  -6   5       41.46       39.44      5.41 o 
   1  -6   5     1403.40     1492.42     20.17 o 
   2  -6   5      244.89      240.51     12.13 o 
   3  -6   5      394.84      389.60      8.96 o 
   4  -6   5      898.90      910.32     22.24 o 
   5  -6   5     1058.81     1063.80     25.43 o 
   6  -6   5      257.87      256.67     11.43 o 
   7  -6   5      180.91      172.14      9.97 o 
   8  -6   5       97.13       72.48      7.62 o 
   9  -6   5      142.32      146.15     10.31 o 
  10  -6   5       19.78       27.62      6.78 o 
  -9  -5   5       58.23       66.01      4.80 o 
  -8  -5   5       27.86       36.47      3.54 o 
  -7  -5   5       27.41       23.75      4.15 o 
  -6  -5   5      851.21      855.51     15.08 o 
  -5  -5   5      853.75      866.22     22.32 o 
  -4  -5   5      371.16      360.45      7.96 o 
  -3  -5   5      410.26      390.39      7.93 o 
  -2  -5   5      164.46      141.75      4.37 o 
  -1  -5   5      892.58      844.49     12.69 o 
   0  -5   5       29.86       35.71      2.49 o 
   1  -5   5     3078.40     3017.77     38.62 o 
   2  -5   5       61.03       86.16      7.17 o 
   3  -5   5     1802.52     1892.58     24.58 o 
   4  -5   5      584.00      600.29     13.16 o 
   5  -5   5     1656.38     1686.26     23.07 o 
   6  -5   5      494.94      480.56     15.46 o 
   7  -5   5      469.77      478.38     15.85 o 
   8  -5   5       16.76       13.11      5.10 o 
   9  -5   5       61.80       58.31      7.34 o 
  10  -5   5      231.13      226.86     12.49 o 
 -10  -4   5       58.46       58.31      7.28 o 
  -9  -4   5      335.81      338.60      9.24 o 
  -8  -4   5      332.34      315.09      8.47 o 
  -7  -4   5        7.48        6.57      2.34 o 
  -6  -4   5      768.01      743.13     29.46 o 
  -5  -4   5        6.37        2.18      2.10 o 
  -4  -4   5      426.80      367.79      7.59 o 
  -3  -4   5       20.12       14.18      2.02 o 
  -2  -4   5     2084.35     2156.54     27.34 o 
  -1  -4   5     1057.23     1056.00     14.62 o 
   0  -4   5      843.61      818.88     11.82 o 
   1  -4   5      324.06      343.36     15.10 o 
   2  -4   5     1127.49     1114.02     15.39 o 
   3  -4   5     3307.56     3356.31     40.93 o 
   4  -4   5        0.82       -1.05      2.74 o 
   5  -4   5       14.97       25.38      4.54 o 
   6  -4   5      196.14      209.50      9.69 o 
   7  -4   5      729.24      731.79     19.94 o 
   8  -4   5      385.09      359.85     13.78 o 
   9  -4   5       58.07       53.50      6.83 o 
  10  -4   5      187.07      191.97     11.32 o 
 -10  -3   5      168.42      147.27      9.75 o 
  -9  -3   5       41.56       39.47     12.13 o 
  -8  -3   5      678.78      683.51     12.90 o 
  -7  -3   5        5.00        5.69      2.13 o 
  -6  -3   5      184.39      184.81      6.55 o 
  -5  -3   5     1495.68     1517.57     21.03 o 
  -4  -3   5     3789.32     3756.11     45.68 o 
  -3  -3   5       20.79       30.19      2.14 o 
  -2  -3   5      135.56      127.18      3.48 o 
  -1  -3   5     6115.09     5980.71     69.35 o 
   0  -3   5        6.82       19.49      2.46 o 
   1  -3   5        6.79       11.65      3.05 o 
   2  -3   5     3896.84     4122.63     49.00 o 
   3  -3   5     6231.28     6038.62     96.21 o 
   4  -3   5      297.71      253.02      8.91 o 
   5  -3   5       81.01       82.12      5.94 o 
   6  -3   5      408.69      434.01     13.44 o 
   7  -3   5      535.76      530.58     15.85 o 
   8  -3   5      327.39      313.80     12.38 o 
   9  -3   5        1.93       -3.42      3.98 o 
  10  -3   5      275.54      285.23     13.16 o 
 -11  -2   5      123.02      126.09      9.30 o 
 -10  -2   5       53.40       50.81      6.33 o 
  -9  -2   5      157.83      153.76      9.13 o 
  -8  -2   5      460.38      497.59     11.82 o 
  -7  -2   5       16.17       27.05      9.38 o 
  -6  -2   5        1.18       -0.71      2.16 o 
  -5  -2   5      791.78      828.45     10.08 o 
  -4  -2   5     3583.97     3455.21     41.71 o 
  -3  -2   5      293.04      317.70     11.79 o 
  -2  -2   5       35.32       37.31      1.96 o 
  -1  -2   5     5411.90     5442.88     63.59 o 
   0  -2   5    11294.64    10700.61    276.47 o 
   1  -2   5      624.70      613.48      9.05 o 
   2  -2   5      138.61      177.76      5.07 o 
   3  -2   5      308.39      239.02      7.73 o 
   4  -2   5     2100.18     2120.32     39.32 o 
   5  -2   5     1046.01     1057.86     23.08 o 
   6  -2   5      924.55      923.42     21.85 o 
   7  -2   5      725.64      751.45     19.83 o 
   8  -2   5       39.33       51.48      6.05 o 
   9  -2   5       39.86       44.48      6.33 o 
 -11  -1   5       37.77       56.46      7.00 o 
 -10  -1   5        6.34        7.06      4.09 o 
  -9  -1   5       90.41      108.05      7.51 o 
  -8  -1   5      826.07      859.40     14.14 o 
  -7  -1   5      957.42      976.39     12.28 o 
  -6  -1   5      528.38      533.13      7.99 o 
  -5  -1   5      220.87      237.57      4.19 o 
  -4  -1   5     1427.30     1368.15     14.59 o 
  -3  -1   5     2147.04     2100.77     37.53 o 
  -2  -1   5       50.77       62.74      3.87 o 
  -1  -1   5     4979.63     5050.87     58.36 o 
   0  -1   5     3844.36     3691.74     43.97 o 
   1  -1   5     3360.29     3234.51     38.44 o 
   2  -1   5      501.51      474.12     11.04 o 
   3  -1   5     4295.30     4407.51     74.84 o 
   4  -1   5      922.96      878.83     19.27 o 
   5  -1   5      820.89      821.59     19.16 o 
   6  -1   5       46.05       50.81      5.15 o 
   7  -1   5      470.44      467.06     14.73 o 
   8  -1   5      103.96      102.40      7.56 o 
   9  -1   5      411.28      394.97     14.84 o 
 -11   0   5      159.73      170.90      9.97 o 
 -10   0   5       69.97       84.70      7.23 o 
  -9   0   5       10.83       16.69      3.98 o 
  -8   0   5      273.08      267.58      5.61 o 
  -7   0   5      847.96      895.24     11.42 o 
  -6   0   5     2596.30     2532.01     26.18 o 
  -5   0   5      123.40      131.41      2.95 o 
  -4   0   5     1045.20     1037.67     14.73 o 
  -3   0   5      744.12      770.16     15.80 o 
  -2   0   5     5222.69     5245.06     85.82 o 
  -1   0   5      657.29      678.33      9.06 o 
   0   0   5      734.30      673.15     11.48 o 
   1   0   5     1804.88     1755.20     31.09 o 
   2   0   5      853.30      824.44     17.08 o 
   3   0   5      226.13      199.87      7.06 o 
   4   0   5     2409.28     2408.52     44.36 o 
   5   0   5     1705.13     1651.63     33.11 o 
   6   0   5       10.91        9.47      3.36 o 
   7   0   5       30.01       22.13      3.92 o 
   8   0   5      518.14      514.51     16.69 o 
   9   0   5      234.36      228.21     11.43 o 
 -11   1   5      277.02      289.49     12.10 o 
 -10   1   5       62.57       84.19      6.89 o 
  -9   1   5      113.28      128.26     12.72 o 
  -8   1   5        1.56        3.12      2.69 o 
  -7   1   5     1692.43     1697.77     18.87 o 
  -6   1   5      951.29      929.29     11.28 o 
  -5   1   5      741.76      766.24      9.35 o 
  -4   1   5      707.09      706.05     10.94 o 
  -3   1   5     1436.70     1398.05     25.38 o 
  -2   1   5     3660.68     3663.84     60.61 o 
  -1   1   5      296.81      294.45      5.69 o 
   0   1   5       26.97       35.03      1.80 o 
   1   1   5     3965.01     4033.32     68.00 o 
   2   1   5      870.38      812.18     17.42 o 
   3   1   5      229.61      197.68      7.45 o 
   4   1   5        8.02        8.12      2.86 o 
   5   1   5     1246.63     1220.20     26.72 o 
   6   1   5       72.46       68.51      5.83 o 
   7   1   5        6.85        3.92      3.02 o 
   8   1   5      323.57      296.49     12.55 o 
 -10   2   5      143.84      168.98      7.79 o 
  -9   2   5     1105.76     1115.68     18.20 o 
  -8   2   5        2.52       12.21      2.87 o 
  -7   2   5      430.85      457.49      9.37 o 
  -6   2   5      698.58      699.23      9.22 o 
  -5   2   5      185.39      219.75      4.17 o 
  -4   2   5      135.85      144.17      2.99 o 
  -3   2   5      780.39      763.00      8.80 o 
  -2   2   5     7435.58     7583.13     86.76 o 
  -1   2   5      825.82      859.38     11.82 o 
   0   2   5       32.49       36.30      3.02 o 
   1   2   5      747.57      712.52     15.63 o 
   2   2   5     1667.53     1747.47     33.27 o 
   3   2   5      385.26      410.09     11.82 o 
   4   2   5      117.03       98.98      6.16 o 
   5   2   5      495.61      480.11     14.56 o 
   6   2   5      424.05      426.45     14.23 o 
   7   2   5       12.26        4.99      3.64 o 
   8   2   5      242.31      229.16     11.37 o 
 -11   3   5      102.39       85.14      8.51 o 
 -10   3   5      226.37      215.55     11.60 o 
  -9   3   5      507.86      509.52     17.14 o 
  -8   3   5        0.14        2.48      2.49 o 
  -7   3   5        0.58        1.81      2.66 o 
  -6   3   5     1007.19     1009.82     12.28 o 
  -5   3   5      436.33      432.91      6.44 o 
  -4   3   5      768.75      796.19      9.58 o 
  -3   3   5      604.68      572.43      7.29 o 
  -2   3   5     1919.66     1873.85     23.25 o 
  -1   3   5      776.38      740.03     10.91 o 
   0   3   5      419.74      390.49     10.59 o 
   1   3   5     1550.70     1557.80     30.58 o 
   2   3   5      604.74      611.41     15.40 o 
   3   3   5      913.04      931.21     21.62 o 
   4   3   5       89.79       91.53      6.11 o 
   5   3   5      196.15      214.04      9.69 o 
   6   3   5      503.17      468.80     15.68 o 
   7   3   5      252.97      215.94     11.04 o 
 -11   4   5        1.02        0.28      4.37 o 
 -10   4   5       94.39      106.21      8.68 o 
  -9   4   5      120.38      149.51      9.63 o 
  -8   4   5        0.91        0.56      4.09 o 
  -7   4   5        8.82        6.55      4.43 o 
  -6   4   5      341.61      320.68      7.44 o 
  -5   4   5     1831.48     1921.05     20.62 o 
  -4   4   5     1425.08     1494.76     20.76 o 
  -3   4   5      288.73      312.99      5.02 o 
  -2   4   5     2009.45     1959.14     20.69 o 
  -1   4   5     1297.63     1347.89     18.28 o 
   0   4   5     1627.71     1618.41     31.82 o 
   1   4   5        2.18        1.06      2.52 o 
   2   4   5     1048.64     1041.84     23.25 o 
   3   4   5      294.26      302.37     10.98 o 
   4   4   5      149.26      153.54      8.12 o 
   5   4   5      421.79      394.02     14.23 o 
   6   4   5      423.36      393.06     14.68 o 
 -11   5   5      121.21      114.50      9.97 o 
 -10   5   5        4.05        0.17      4.43 o 
  -9   5   5      305.11      298.12     13.67 o 
  -8   5   5      129.35      142.28      9.47 o 
  -7   5   5      430.37      458.38     15.96 o 
  -6   5   5       79.57       89.74      7.51 o 
  -5   5   5      459.41      450.22     15.01 o 
  -4   5   5      298.31      305.13      7.18 o 
  -3   5   5      145.90      162.45      5.55 o 
  -2   5   5      329.77      329.27      5.56 o 
  -1   5   5     2059.42     2050.65     27.82 o 
   0   5   5      532.49      541.45     10.29 o 
   1   5   5       12.61       18.49      3.70 o 
   2   5   5        1.04       -4.29      2.86 o 
   3   5   5      854.71      864.05     21.90 o 
   4   5   5      994.12      957.48     24.42 o 
   5   5   5        0.02       -2.41      2.97 o 
 -11   6   5        2.89        0.39      4.93 o 
 -10   6   5       29.36       26.66      6.16 o 
  -9   6   5       57.15       66.32      7.84 o 
  -8   6   5      154.90      140.38      9.97 o 
  -7   6   5      489.06      461.46     16.75 o 
  -6   6   5       27.18       40.00      5.99 o 
  -5   6   5      276.49      288.56      7.59 o 
  -4   6   5     1782.18     1810.42     25.93 o 
  -3   6   5      480.51      497.29     10.17 o 
  -2   6   5        0.08       -2.46      3.67 o 
  -1   6   5       10.34       11.72      2.44 o 
   0   6   5     1432.11     1486.56     22.21 o 
   1   6   5      137.39      124.92      7.62 o 
   2   6   5       61.45       71.64      6.50 o 
   3   6   5      842.30      775.04     21.23 o 
   4   6   5       84.89      104.75      7.51 o 
 -10   7   5       12.86       17.14      5.38 o 
  -9   7   5        0.46        1.46      4.43 o 
  -8   7   5      118.45      122.23      9.69 o 
  -7   7   5      441.08      451.82     17.14 o 
  -6   7   5       13.26       12.60      4.99 o 
  -5   7   5       13.71       10.58      2.85 o 
  -4   7   5      403.26      394.76     11.12 o 
  -3   7   5     1072.26     1108.13     18.37 o 
  -2   7   5       10.51       11.73      4.82 o 
  -1   7   5       27.01       28.39      4.57 o 
   0   7   5      254.34      270.73     11.26 o 
   1   7   5      272.79      295.71     12.49 o 
   2   7   5      212.87      179.92      9.97 o 
   3   7   5       85.85       93.66      7.06 o 
  -9   8   5      108.33      106.77      9.91 o 
  -8   8   5      132.41      135.05     10.42 o 
  -7   8   5      168.06      222.05     12.38 o 
  -6   8   5       95.77       90.47      8.57 o 
  -5   8   5       60.44       65.71      7.28 o 
  -4   8   5      220.94      247.91      7.82 o 
  -3   8   5      191.72      209.54      7.22 o 
  -2   8   5      482.61      464.46     10.89 o 
  -1   8   5       73.33       63.41      6.33 o 
   0   8   5      342.55      346.07     13.67 o 
   1   8   5      164.69      135.11      9.02 o 
  -8   9   5      103.11      103.80      9.91 o 
  -7   9   5        5.43        5.38      5.32 o 
  -6   9   5      200.97      198.02     11.76 o 
  -5   9   5      223.85      216.78     12.32 o 
  -4   9   5      121.90      132.98      9.69 o 
  -3   9   5      149.19      165.95     13.28 o 
  -2   9   5      134.93      148.61      9.19 o 
  -1   9   5       12.98       14.00      4.54 o 
   2 -12   6        1.18        1.51      3.81 o 
   3 -12   6      125.94      128.95      9.35 o 
  -2 -11   6       67.56       50.64      6.27 o 
  -1 -11   6      236.78      235.10     11.60 o 
   0 -11   6        2.65        5.71      3.92 o 
   1 -11   6       20.08       19.05      4.71 o 
   2 -11   6       23.37       19.83      4.87 o 
   3 -11   6      432.76      406.12     15.40 o 
   4 -11   6        1.45       -2.58      3.81 o 
   5 -11   6        0.59        2.35      3.98 o 
   6 -11   6        3.20       -5.32      3.75 o 
  -4 -10   6      289.62      286.35     12.77 o 
  -3 -10   6        5.42        0.17      3.47 o 
  -2 -10   6        0.08       -2.52      3.25 o 
  -1 -10   6       27.85       33.95      5.04 o 
   0 -10   6       29.75       33.33      5.15 o 
   1 -10   6       35.51       36.02      5.32 o 
   2 -10   6      169.01      154.16      8.91 o 
   3 -10   6      143.47      136.45      8.68 o 
   4 -10   6      218.29      211.91     10.59 o 
   5 -10   6       18.17        8.18      4.43 o 
   6 -10   6      138.83      137.63      9.35 o 
   7 -10   6       37.15       43.41      6.61 o 
  -5  -9   6       84.34      101.88      5.58 o 
  -4  -9   6      666.48      636.83     13.13 o 
  -3  -9   6        2.49        6.96      2.61 o 
  -2  -9   6       18.89       27.22      4.37 o 
  -1  -9   6      480.40      481.85     14.90 o 
   0  -9   6      510.13      445.22     14.23 o 
   1  -9   6      707.12      706.64     18.88 o 
   2  -9   6       39.31       32.60      4.87 o 
   3  -9   6      239.26      248.21     10.59 o 
   4  -9   6       12.07       15.68      4.54 o 
   5  -9   6      183.51      186.81      9.75 o 
   6  -9   6       32.42       27.00      5.83 o 
   7  -9   6      276.13      290.89     13.56 o 
   8  -9   6      159.46      191.85     11.54 o 
  -6  -8   6       69.57       81.54      5.23 o 
  -5  -8   6       24.21       24.69      3.26 o 
  -4  -8   6      270.30      278.02      7.86 o 
  -3  -8   6       31.94       35.05      3.30 o 
  -2  -8   6      684.56      641.39     12.94 o 
  -1  -8   6      433.15      423.05      8.93 o 
   0  -8   6      558.29      585.24     17.79 o 
   1  -8   6      298.03      296.44     10.64 o 
   2  -8   6      711.49      671.97     17.65 o 
   3  -8   6      241.61      269.38     10.87 o 
   4  -8   6       58.14       68.00      6.61 o 
   5  -8   6      627.85      614.50     18.60 o 
   6  -8   6      191.16      199.08     10.76 o 
   7  -8   6       41.69       33.78      6.39 o 
   8  -8   6       74.58       89.29      8.63 o 
   9  -8   6       82.66       97.58      9.19 o 
  -7  -7   6        6.74        9.87      3.00 o 
  -6  -7   6      471.78      452.09     10.87 o 
  -5  -7   6       74.11       68.83      4.30 o 
  -4  -7   6      508.69      487.19     10.34 o 
  -3  -7   6     1441.42     1378.85     20.60 o 
  -2  -7   6     1002.76      986.53     15.57 o 
  -1  -7   6       61.32       63.15      3.67 o 
   0  -7   6       13.95       12.69      2.42 o 
   1  -7   6     1423.11     1381.25     19.53 o 
   2  -7   6      499.29      486.73      9.30 o 
   3  -7   6        0.23       -0.50      3.64 o 
   4  -7   6      296.36      288.65     11.65 o 
   5  -7   6     1541.16     1574.11     34.73 o 
   6  -7   6       94.58       94.27      8.07 o 
   7  -7   6      364.46      358.67     14.51 o 
   8  -7   6       55.81       71.98      7.90 o 
   9  -7   6      109.80      124.08     10.03 o 
  -8  -6   6       12.11       16.16      2.87 o 
  -7  -6   6        1.09        0.25      2.26 o 
  -6  -6   6      820.89      802.55     14.88 o 
  -5  -6   6        0.13        2.16      2.44 o 
  -4  -6   6        0.01        3.04      2.28 o 
  -3  -6   6      658.02      654.41     11.61 o 
  -2  -6   6     1951.18     1863.98     35.35 o 
  -1  -6   6       19.28       20.70      2.46 o 
   0  -6   6      377.81      383.49      7.68 o 
   1  -6   6     1230.29     1264.13     17.93 o 
   2  -6   6     2422.97     2493.28     31.86 o 
   3  -6   6        0.40        0.91      2.09 o 
   4  -6   6      326.09      335.68      7.23 o 
   5  -6   6      414.47      378.67     13.72 o 
   6  -6   6      371.52      386.73     14.34 o 
   7  -6   6      166.42      162.50     10.03 o 
   8  -6   6       80.12       82.34      8.18 o 
   9  -6   6       44.28       44.25      7.23 o 
  -9  -5   6       70.64       78.31      8.01 o 
  -8  -5   6        8.68       15.45      2.89 o 
  -7  -5   6      116.27      125.26      5.37 o 
  -6  -5   6     1410.27     1354.85     33.33 o 
  -5  -5   6      378.40      362.07      8.36 o 
  -4  -5   6      269.92      255.00      8.93 o 
  -3  -5   6        0.81       -1.67      2.30 o 
  -2  -5   6      898.13      964.81     14.41 o 
  -1  -5   6      790.35      777.93     12.02 o 
   0  -5   6      515.33      509.93     11.46 o 
   1  -5   6     2334.19     2343.28     29.64 o 
   2  -5   6      817.16      842.41     12.78 o 
   3  -5   6      333.67      341.19      7.02 o 
   4  -5   6      140.52      133.97      4.53 o 
   5  -5   6      909.38      909.52     14.53 o 
   6  -5   6      363.31      356.60     15.57 o 
   7  -5   6      218.52      199.42     10.53 o 
   8  -5   6        0.00        5.99      4.82 o 
   9  -5   6      364.04      334.14     14.51 o 
 -10  -4   6       82.83       88.62      8.57 o 
  -9  -4   6        9.11       16.69      5.21 o 
  -8  -4   6      382.78      385.73     14.45 o 
  -7  -4   6       21.50       21.47      2.84 o 
  -6  -4   6      897.15      877.18     11.61 o 
  -5  -4   6      320.13      319.72      7.39 o 
  -4  -4   6     2675.02     2705.53     34.45 o 
  -3  -4   6      232.55      226.33      5.45 o 
  -2  -4   6      606.27      591.10      9.62 o 
  -1  -4   6      411.62      391.08      7.06 o 
   0  -4   6     3420.23     3638.21     43.65 o 
   1  -4   6     1683.35     1852.51     23.83 o 
   2  -4   6     2540.04     2595.38     32.37 o 
   3  -4   6      805.28      766.03     12.01 o 
   4  -4   6       61.15       61.62      3.27 o 
   5  -4   6        8.46       15.59      2.69 o 
   6  -4   6      615.58      631.64     17.87 o 
   7  -4   6      823.52      792.51     21.17 o 
   8  -4   6      148.40      137.97      9.19 o 
   9  -4   6      130.25      113.77      8.96 o 
 -10  -3   6       21.09       21.90      5.83 o 
  -9  -3   6      262.18      263.05     12.04 o 
  -8  -3   6       59.77       70.24      6.72 o 
  -7  -3   6        0.62        0.54      3.95 o 
  -6  -3   6      334.67      323.38      7.17 o 
  -5  -3   6      765.68      790.44     12.66 o 
  -4  -3   6     2099.02     2185.38     28.02 o 
  -3  -3   6      268.81      285.45      5.77 o 
  -2  -3   6      517.48      497.77      8.02 o 
  -1  -3   6     1788.20     1795.95     22.56 o 
   0  -3   6     7470.72     7975.42     91.85 o 
   1  -3   6      511.95      571.46      9.09 o 
   2  -3   6     1401.27     1617.74     21.23 o 
   3  -3   6     1787.72     1676.65     22.30 o 
   4  -3   6     1068.69     1096.57     23.58 o 
   5  -3   6      691.69      722.38     18.15 o 
   6  -3   6      192.10      204.46      9.47 o 
   7  -3   6      837.34      809.21     21.17 o 
   8  -3   6       21.30       22.01      5.15 o 
   9  -3   6       14.44       15.18      4.93 o 
 -11  -2   6       31.14       37.25      6.67 o 
 -10  -2   6        1.85        9.47      4.82 o 
  -9  -2   6       88.14       88.06      7.28 o 
  -8  -2   6      421.90      409.53     13.61 o 
  -7  -2   6      471.79      526.79      9.88 o 
  -6  -2   6        8.81        7.93      1.56 o 
  -5  -2   6     1064.03     1054.09     13.21 o 
  -4  -2   6     2517.23     2418.81     39.32 o 
  -3  -2   6       34.33       28.63      1.96 o 
  -2  -2   6       18.29       16.24      1.58 o 
  -1  -2   6     7302.34     7730.68     92.57 o 
   0  -2   6    15441.79    14740.15    318.34 o 
   1  -2   6      276.56      351.12      6.31 o 
   2  -2   6       47.56       45.91      2.52 o 
   3  -2   6     1494.60     1553.55     29.86 o 
   4  -2   6     2463.92     2538.70     46.55 o 
   5  -2   6     1332.37     1352.06     28.46 o 
   6  -2   6       87.46       77.47      6.39 o 
   7  -2   6     1263.95     1269.60     29.07 o 
   8  -2   6       11.25       11.71      4.65 o 
   9  -2   6      188.64      196.00     10.81 o 
 -11  -1   6       75.88       92.76      8.18 o 
 -10  -1   6       39.17       33.16      5.32 o 
  -9  -1   6        2.50       -3.81      3.25 o 
  -8  -1   6      593.59      617.13     17.03 o 
  -7  -1   6      409.66      393.99      8.67 o 
  -6  -1   6        9.97       10.09      1.65 o 
  -5  -1   6       42.65       40.53      2.89 o 
  -4  -1   6     5806.63     5754.07     96.07 o 
  -3  -1   6     3220.53     3249.26     55.90 o 
  -2  -1   6     1321.32     1386.34     25.71 o 
  -1  -1   6     2076.25     2107.67     25.56 o 
   0  -1   6       50.69      145.83     14.42 o 
   1  -1   6     4894.35     5003.10     58.62 o 
   2  -1   6     1827.18     1952.55     25.01 o 
   3  -1   6     4700.21     4802.98     81.67 o 
   4  -1   6     1588.64     1583.74     31.37 o 
   5  -1   6     1334.73     1335.25     28.18 o 
   6  -1   6       61.18       59.49      5.66 o 
   7  -1   6       17.51        9.13      3.75 o 
   8  -1   6        6.41       16.75      4.76 o 
   9  -1   6       13.76       33.61      6.27 o 
 -11   0   6      129.90      125.48      8.46 o 
 -10   0   6       30.31       25.10      4.71 o 
  -9   0   6        9.09        9.19      3.64 o 
  -8   0   6      274.94      291.83      9.44 o 
  -7   0   6     1052.38     1075.14     16.91 o 
  -6   0   6      699.81      730.63     12.24 o 
  -5   0   6        2.55        1.27      1.69 o 
  -4   0   6     2547.58     2512.43     44.42 o 
  -3   0   6     1086.17     1043.30     20.56 o 
  -2   0   6     5068.41     5207.19     85.59 o 
  -1   0   6     1247.22     1307.22     16.44 o 
   0   0   6     8233.97     8288.31     95.04 o 
   1   0   6     1879.69     1804.65     23.01 o 
   2   0   6     3371.62     3286.74     56.86 o 
   3   0   6        8.92       13.00      2.69 o 
   4   0   6      680.16      690.57     16.86 o 
   5   0   6      628.36      632.25     16.69 o 
   6   0   6      305.82      315.65     11.65 o 
   7   0   6        3.03        1.29      3.42 o 
   8   0   6      260.84      287.75     12.55 o 
 -11   1   6       34.91       20.17      5.04 o 
 -10   1   6       87.61       96.68      6.95 o 
  -9   1   6      337.80      313.40      8.28 o 
  -8   1   6      372.06      381.32      8.93 o 
  -7   1   6      562.63      549.86     10.59 o 
  -6   1   6     2136.37     2174.26     28.86 o 
  -5   1   6      996.33      964.30     14.65 o 
  -4   1   6      255.77      257.36      5.75 o 
  -3   1   6      985.41      969.75     18.99 o 
  -2   1   6     1494.48     1473.72     26.55 o 
  -1   1   6      574.01      585.39      8.56 o 
   0   1   6      367.12      331.23      6.03 o 
   1   1   6     5882.53     5933.55     98.64 o 
   2   1   6     2727.92     2716.78     48.40 o 
   3   1   6       62.87       66.43      4.65 o 
   4   1   6       46.70       46.66      4.65 o 
   5   1   6      935.63      889.87     21.68 o 
   6   1   6      479.82      501.90     15.57 o 
   7   1   6      290.32      247.76     11.20 o 
   8   1   6       14.40       14.23      4.54 o 
 -10   2   6      369.43      370.87      9.47 o 
  -9   2   6      375.77      389.00      9.45 o 
  -8   2   6        9.38        9.79      2.70 o 
  -7   2   6      161.92      173.85      5.91 o 
  -6   2   6     1503.31     1442.49     20.61 o 
  -5   2   6      634.12      561.95      9.98 o 
  -4   2   6      119.02      124.56      4.04 o 
  -3   2   6      475.21      455.75     10.53 o 
  -2   2   6     8851.57     8863.59    101.38 o 
  -1   2   6      444.65      404.83      7.93 o 
   0   2   6      198.71      195.01      5.69 o 
   1   2   6      133.51      144.63      5.94 o 
   2   2   6     1911.51     1957.81     37.08 o 
   3   2   6      118.43      127.49      6.55 o 
   4   2   6       14.37       18.09      3.64 o 
   5   2   6      482.68      450.14     14.45 o 
   6   2   6      176.99      187.09      9.58 o 
   7   2   6      296.44      292.01     12.55 o 
 -11   3   6       11.59       12.60      5.43 o 
 -10   3   6      208.18      207.09     11.48 o 
  -9   3   6      118.31      126.48      8.57 o 
  -8   3   6      155.58      171.25      5.98 o 
  -7   3   6       26.50       30.64      3.40 o 
  -6   3   6      540.46      563.55     15.21 o 
  -5   3   6     2206.29     2264.17     29.77 o 
  -4   3   6      156.79      165.82      3.56 o 
  -3   3   6      104.56      108.07      2.83 o 
  -2   3   6     1995.06     1880.48     23.68 o 
  -1   3   6     2277.08     2316.74     29.11 o 
   0   3   6      752.51      776.61     17.48 o 
   1   3   6      232.10      249.44      8.57 o 
   2   3   6     1076.45     1084.69     23.81 o 
   3   3   6      362.05      379.62     12.32 o 
   4   3   6      416.05      436.98     14.06 o 
   5   3   6      809.86      752.97     20.56 o 
   6   3   6      186.23      173.03      9.69 o 
 -11   4   6        4.96        5.15      4.54 o 
 -10   4   6       16.58       11.15      4.93 o 
  -9   4   6      212.62      220.93     11.48 o 
  -8   4   6       87.40       86.60      7.90 o 
  -7   4   6      109.09       99.43      7.34 o 
  -6   4   6      280.76      276.83     11.54 o 
  -5   4   6      759.82      757.57     12.58 o 
  -4   4   6      707.12      698.17     11.52 o 
  -3   4   6       14.28       14.73      2.14 o 
  -2   4   6     1440.80     1443.71     16.22 o 
  -1   4   6      697.14      708.68     11.33 o 
   0   4   6     1617.30     1631.13     32.38 o 
   1   4   6        5.68        3.73      1.88 o 
   2   4   6      297.16      306.74     10.81 o 
   3   4   6      844.89      796.60     20.45 o 
   4   4   6      470.88      438.33     14.68 o 
   5   4   6        0.51       -1.79      3.02 o 
   6   4   6       21.49       16.52      4.54 o 
 -11   5   6        0.31        3.25      4.82 o 
 -10   5   6        7.15       10.36      4.99 o 
  -9   5   6      124.45      113.49      9.19 o 
  -8   5   6      381.43      375.59     15.12 o 
  -7   5   6      468.78      467.96     16.24 o 
  -6   5   6      350.64      351.33     13.33 o 
  -5   5   6      281.82      279.07     11.48 o 
  -4   5   6      528.05      558.83     17.70 o 
  -3   5   6      562.72      587.34      8.28 o 
  -2   5   6      235.13      246.24      5.44 o 
  -1   5   6     1204.05     1190.41     14.44 o 
   0   5   6     1185.15     1256.44     27.50 o 
   1   5   6        0.45       -0.73      3.19 o 
   2   5   6       79.84       68.84      5.77 o 
   3   5   6      949.08      891.61     22.91 o 
   4   5   6      282.15      296.77     12.10 o 
   5   5   6       31.75       23.58      4.76 o 
 -10   6   6       41.05       32.66      6.67 o 
  -9   6   6       10.30        7.00      5.04 o 
  -8   6   6      141.53      131.13      9.91 o 
  -7   6   6       99.16       98.08      8.57 o 
  -6   6   6        6.65        4.76      3.59 o 
  -5   6   6      214.60      198.30     10.42 o 
  -4   6   6     1087.84     1113.49     26.94 o 
  -3   6   6      137.65      137.19      9.86 o 
  -2   6   6       10.06        9.28      2.66 o 
  -1   6   6       59.94       65.75      2.95 o 
   0   6   6     1128.07     1141.24     18.51 o 
   1   6   6     1139.86     1103.23     26.55 o 
   2   6   6        4.30        0.90      2.97 o 
   3   6   6       27.83       34.90      4.93 o 
   4   6   6      189.19      212.13     10.81 o 
 -10   7   6       60.60       77.69      8.91 o 
  -9   7   6        2.66        1.06      4.76 o 
  -8   7   6      166.15      163.23     11.09 o 
  -7   7   6      307.14      296.94     14.12 o 
  -6   7   6        7.98        3.75      4.65 o 
  -5   7   6        2.33       -3.92      3.87 o 
  -4   7   6      189.38      224.01     11.09 o 
  -3   7   6      805.76      821.45     15.04 o 
  -2   7   6      270.12      256.42      7.60 o 
  -1   7   6      201.34      180.97      6.61 o 
   0   7   6      619.82      602.62     18.26 o 
   1   7   6      159.53      170.46      9.69 o 
   2   7   6       79.32       73.72      6.16 o 
  -8   8   6       25.03       20.50      6.11 o 
  -7   8   6      144.44      151.24     10.76 o 
  -6   8   6      201.66      196.62     11.71 o 
  -5   8   6        0.05       -0.95      4.20 o 
  -4   8   6      210.34      194.71     10.87 o 
  -3   8   6      284.93      286.86     12.77 o 
  -2   8   6      345.35      349.02      9.48 o 
  -1   8   6      148.27      142.17      8.96 o 
   0   8   6      133.50      143.96      9.19 o 
  -6   9   6       87.01      101.05      9.41 o 
  -5   9   6      164.42      174.49     11.43 o 
  -4   9   6        9.63       10.36      5.32 o 
  -2 -11   7       32.66       30.36      5.49 o 
  -1 -11   7       13.86       31.14      5.55 o 
   0 -11   7      124.88      128.50      8.51 o 
   1 -11   7       59.39       46.94      5.99 o 
   2 -11   7       26.35       12.32      4.48 o 
   3 -11   7      476.49      466.89     16.52 o 
   4 -11   7       26.96       36.52      5.88 o 
   5 -11   7       22.13       22.97      5.32 o 
   6 -11   7        1.29        9.75      4.76 o 
  -4 -10   7      161.26      156.79      9.19 o 
  -3 -10   7        7.38        5.99      4.03 o 
  -2 -10   7       24.14       22.57      4.54 o 
  -1 -10   7      212.92      194.60      9.69 o 
   0 -10   7      739.73      730.39     20.28 o 
   1 -10   7      185.04      172.81      9.30 o 
   2 -10   7       87.62       85.03      7.06 o 
   3 -10   7       67.46       76.80      7.00 o 
   4 -10   7       96.76      102.57      7.95 o 
   5 -10   7       80.71       70.69      7.23 o 
   6 -10   7        0.07       -3.08      4.48 o 
   7 -10   7      282.04      299.24     13.95 o 
  -5  -9   7        2.67        3.26      2.55 o 
  -4  -9   7       27.49       29.70      5.74 o 
  -3  -9   7        0.24        3.33      2.43 o 
  -2  -9   7       36.71       46.29      3.68 o 
  -1  -9   7      418.10      373.51     12.88 o 
   0  -9   7      303.80      275.93     10.87 o 
   1  -9   7      171.14      147.60      8.07 o 
   2  -9   7       19.32       18.71      4.31 o 
   3  -9   7      679.91      667.15     18.82 o 
   4  -9   7        4.54       11.26      4.31 o 
   5  -9   7       77.75       95.06      8.01 o 
   6  -9   7       10.51       12.49      5.10 o 
   7  -9   7      948.03      930.71     26.22 o 
   8  -9   7        8.39       18.21      5.94 o 
  -6  -8   7        0.42       -1.89      2.55 o 
  -5  -8   7       27.22       20.84      3.38 o 
  -4  -8   7      336.18      313.73      8.32 o 
  -3  -8   7      610.18      570.19     16.89 o 
  -2  -8   7      959.45      930.92     15.39 o 
  -1  -8   7      553.97      538.39     10.63 o 
   0  -8   7      193.21      200.84     13.64 o 
   1  -8   7      233.36      244.34      9.69 o 
   2  -8   7      343.38      338.34     11.88 o 
   3  -8   7      244.99      250.34     10.59 o 
   4  -8   7      602.00      609.34     18.09 o 
   5  -8   7      525.11      504.59     16.86 o 
   6  -8   7       47.40       39.77      6.39 o 
   7  -8   7        0.92        2.46      4.99 o 
   8  -8   7        0.75        2.41      5.10 o 
  -7  -7   7        0.62       -2.72      2.38 o 
  -6  -7   7        1.52        0.23      2.55 o 
  -5  -7   7      140.21      136.82     13.14 o 
  -4  -7   7      697.49      669.44     12.60 o 
  -3  -7   7      231.27      238.53      7.00 o 
  -2  -7   7      761.57      715.09     12.51 o 
  -1  -7   7       26.67       35.13      6.25 o 
   0  -7   7      209.86      209.26      5.99 o 
   1  -7   7     1042.40     1014.53     15.64 o 
   2  -7   7      893.37      898.41     14.41 o 
   3  -7   7       44.49       49.74      5.83 o 
   4  -7   7      205.66      221.94     10.53 o 
   5  -7   7      831.59      849.37     22.85 o 
   6  -7   7       39.46       40.84      6.33 o 
   7  -7   7       75.84       77.92      8.07 o 
   8  -7   7        1.75        5.43      5.27 o 
   9  -7   7      201.48      214.77     12.83 o 
  -8  -6   7       28.43       21.34      5.38 o 
  -7  -6   7      120.12      110.00      5.49 o 
  -6  -6   7      360.21      368.29      9.20 o 
  -5  -6   7      397.62      379.72      8.91 o 
  -4  -6   7       39.84       36.63      3.33 o 
  -3  -6   7      412.41      386.80      8.34 o 
  -2  -6   7     1927.66     1833.82     24.94 o 
  -1  -6   7        0.19        0.49      1.96 o 
   0  -6   7        5.66       11.11      4.23 o 
   1  -6   7      473.81      434.32      8.65 o 
   2  -6   7     5126.94     5024.96     60.54 o 
   3  -6   7       60.89       63.57      8.12 o 
   4  -6   7      394.51      402.84      8.39 o 
   5  -6   7      543.74      531.02     19.72 o 
   6  -6   7      343.33      331.95     13.61 o 
   7  -6   7      160.14      155.89     10.14 o 
   8  -6   7       15.58        9.13      5.71 o 
   9  -6   7      256.75      272.18     14.45 o 
  -9  -5   7      118.67      113.60      9.13 o 
  -8  -5   7        1.71       -2.91      3.87 o 
  -7  -5   7       53.49       48.23      5.88 o 
  -6  -5   7      565.04      569.05     11.31 o 
  -5  -5   7       74.79       78.04      5.38 o 
  -4  -5   7        2.46        4.91      2.04 o 
  -3  -5   7      105.55       97.91      4.01 o 
  -2  -5   7     2146.07     2117.25     33.11 o 
  -1  -5   7     1764.04     1738.82     23.07 o 
   0  -5   7       93.59       78.65      3.68 o 
   1  -5   7      573.96      595.75     10.17 o 
   2  -5   7      625.10      657.28     11.03 o 
   3  -5   7      717.23      717.89     11.84 o 
   4  -5   7       85.27       86.63      4.07 o 
   5  -5   7     1578.00     1591.03     22.82 o 
   6  -5   7       71.26       66.95      4.03 o 
   7  -5   7      593.74      609.81     25.99 o 
   8  -5   7        8.54        9.63      4.99 o 
   9  -5   7       63.07       55.18      7.51 o 
 -10  -4   7       29.49       28.40      6.11 o 
  -9  -4   7      411.53      382.70     15.12 o 
  -8  -4   7        0.47        2.41      3.98 o 
  -7  -4   7      174.36      161.33      9.07 o 
  -6  -4   7      227.17      226.97      6.46 o 
  -5  -4   7      477.08      492.13      9.49 o 
  -4  -4   7      761.80      720.78     15.96 o 
  -3  -4   7        3.16        6.34      1.94 o 
  -2  -4   7     2553.89     2608.17     33.36 o 
  -1  -4   7        2.05        2.87      4.82 o 
   0  -4   7     2734.75     2697.85     33.41 o 
   1  -4   7        5.85       12.56      2.11 o 
   2  -4   7     1932.99     1953.68     25.51 o 
   3  -4   7      276.97      274.04      6.43 o 
   4  -4   7      319.28      334.58      7.50 o 
   5  -4   7      635.95      617.11     11.38 o 
   6  -4   7      522.69      513.27     16.13 o 
   7  -4   7      908.19      875.75     23.30 o 
   8  -4   7       22.29       28.62      5.83 o 
   9  -4   7        1.05        5.27      4.71 o 
 -10  -3   7        2.67        5.55      4.31 o 
  -9  -3   7       59.65       71.25      7.06 o 
  -8  -3   7        9.14       16.69      4.65 o 
  -7  -3   7      264.53      258.96     10.98 o 
  -6  -3   7      610.65      637.74     17.53 o 
  -5  -3   7      677.62      711.15     11.64 o 
  -4  -3   7     1676.56     1672.72     22.17 o 
  -3  -3   7     1045.74     1029.75     18.49 o 
  -2  -3   7      797.52      840.92     11.99 o 
  -1  -3   7     2528.12     2679.04     33.41 o 
   0  -3   7      980.65      974.86     13.76 o 
   1  -3   7        3.67        6.18      1.66 o 
   2  -3   7        0.92        4.12      1.65 o 
   3  -3   7     1940.55     1921.36     25.49 o 
   4  -3   7     1623.77     1653.79     22.94 o 
   5  -3   7        6.66       11.37      4.15 o 
   6  -3   7      218.84      211.57      9.75 o 
   7  -3   7      625.93      599.32     17.93 o 
   8  -3   7      296.52      274.03     12.32 o 
   9  -3   7       54.44       53.55      6.83 o 
 -10  -2   7       80.07       58.03      6.67 o 
  -9  -2   7        0.39        2.58      3.81 o 
  -8  -2   7      153.99      153.54      8.74 o 
  -7  -2   7      629.34      686.59     18.37 o 
  -6  -2   7      145.63      142.13      8.15 o 
  -5  -2   7      195.46      205.58      8.96 o 
  -4  -2   7     2769.15     2770.16     49.97 o 
  -3  -2   7      260.64      290.84      9.41 o 
  -2  -2   7        0.79        2.97      2.46 o 
  -1  -2   7      741.52      969.07     13.20 o 
   0  -2   7     4369.06     4226.70     50.03 o 
   1  -2   7      371.49      410.13      8.46 o 
   2  -2   7      577.34      620.39     10.06 o 
   3  -2   7     2398.25     2495.68     31.96 o 
   4  -2   7     1290.36     1302.48     27.22 o 
   5  -2   7      352.03      329.32     11.54 o 
   6  -2   7      298.61      307.25     11.71 o 
   7  -2   7       29.81       40.56      5.71 o 
   8  -2   7      147.05      134.61      9.02 o 
 -11  -1   7       54.44       54.62      6.95 o 
 -10  -1   7       16.91       11.09      4.76 o 
  -9  -1   7        0.29       -1.34      4.09 o 
  -8  -1   7      274.49      284.62     11.20 o 
  -7  -1   7      355.32      356.55      8.29 o 
  -6  -1   7       27.71       28.16      2.84 o 
  -5  -1   7        3.70        5.22      2.30 o 
  -4  -1   7     3959.34     3981.90     68.56 o 
  -3  -1   7     6093.62     6244.49    103.41 o 
  -2  -1   7     2555.70     2781.64     48.29 o 
  -1  -1   7      226.27      219.98      4.47 o 
   0  -1   7     6718.66     6943.76     89.99 o 
   1  -1   7     2094.69     2129.45     26.83 o 
   2  -1   7     1855.76     1933.55     25.19 o 
   3  -1   7      785.96      766.97     17.65 o 
   4  -1   7     3269.95     3322.48     59.71 o 
   5  -1   7      255.71      277.78     10.42 o 
   6  -1   7     1241.59     1215.38     27.84 o 
   7  -1   7        0.66       -1.01      3.47 o 
   8  -1   7      655.11      624.13     19.44 o 
 -11   0   7       66.99       69.12      6.83 o 
 -10   0   7       15.08        9.69      4.48 o 
  -9   0   7       55.95       67.44      6.39 o 
  -8   0   7      159.70      152.52     15.96 o 
  -7   0   7      950.37      964.36     16.89 o 
  -6   0   7      805.68      790.76     13.17 o 
  -5   0   7       11.92       17.35      2.43 o 
  -4   0   7      929.06      886.00     18.99 o 
  -3   0   7      231.29      326.74      9.19 o 
  -2   0   7     2023.53     1997.14     35.57 o 
  -1   0   7      313.33      374.13      6.20 o 
   0   0   7     7811.50     8020.31     92.43 o 
   1   0   7     2021.18     2042.73     26.12 o 
   2   0   7     2291.77     2308.14     41.79 o 
   3   0   7       44.34       53.72      4.43 o 
   4   0   7     1421.57     1425.05     29.52 o 
   5   0   7      172.15      186.03      8.63 o 
   6   0   7      399.43      403.09     13.84 o 
   7   0   7      143.28      157.74      9.24 o 
   8   0   7       60.25       54.50      6.61 o 
 -11   1   7       35.52       49.07      5.99 o 
 -10   1   7      107.52      109.74      7.73 o 
  -9   1   7      122.04      144.68      5.98 o 
  -8   1   7       98.83       86.35      4.71 o 
  -7   1   7      457.98      430.26      9.28 o 
  -6   1   7      418.55      396.17      9.72 o 
  -5   1   7     1390.16     1355.45     19.45 o 
  -4   1   7     2558.24     2536.01     44.76 o 
  -3   1   7     1207.97     1232.46     23.64 o 
  -2   1   7     3146.64     3206.24     54.50 o 
  -1   1   7      709.30      668.95      9.82 o 
   0   1   7      708.93      674.65     10.35 o 
   1   1   7     2873.30     2888.44     35.98 o 
   2   1   7     1625.76     1666.53     32.15 o 
   3   1   7       43.22       35.96      4.09 o 
   4   1   7       92.30       97.64      6.50 o 
   5   1   7     1245.55     1258.51     28.40 o 
   6   1   7     2180.07     2084.86     43.13 o 
   7   1   7       62.23       62.18      6.67 o 
 -10   2   7      149.80      137.62      6.86 o 
  -9   2   7      343.70      362.48      9.13 o 
  -8   2   7       22.02       17.22      3.02 o 
  -7   2   7      396.36      402.05      8.89 o 
  -6   2   7      395.66      390.14      8.55 o 
  -5   2   7      850.71      842.78     13.62 o 
  -4   2   7       43.57       50.62      3.06 o 
  -3   2   7       47.33       41.12      3.59 o 
  -2   2   7     4802.45     4847.45     56.72 o 
  -1   2   7      576.09      580.70      9.22 o 
   0   2   7       35.12       36.99      2.37 o 
   1   2   7       28.73       30.42      3.53 o 
   2   2   7     4388.95     4536.06     78.81 o 
   3   2   7      589.73      620.27     16.41 o 
   4   2   7      186.77      174.32      8.51 o 
   5   2   7      146.21      139.42      8.29 o 
   6   2   7      441.10      426.79     15.07 o 
   7   2   7       64.53       83.13      7.45 o 
 -11   3   7       19.41       17.70      4.82 o 
 -10   3   7       33.24       24.82      5.77 o 
  -9   3   7      340.41      343.55     14.00 o 
  -8   3   7        0.31       -3.59      3.59 o 
  -7   3   7       31.72       36.94      3.71 o 
  -6   3   7      945.11      964.92     15.54 o 
  -5   3   7     2478.38     2491.39     32.69 o 
  -4   3   7      149.28      146.30      4.66 o 
  -3   3   7      130.12      130.24      5.49 o 
  -2   3   7      851.99      855.76     12.48 o 
  -1   3   7     1429.88     1386.13     18.93 o 
   0   3   7      101.01      107.77      8.15 o 
   1   3   7      525.06      528.96     14.00 o 
   2   3   7      506.80      505.32     14.17 o 
   3   3   7      650.93      682.33     18.21 o 
   4   3   7      844.39      822.99     21.34 o 
   5   3   7       66.69       70.86      6.61 o 
   6   3   7      500.51      448.13     16.02 o 
 -11   4   7       18.10       23.19      6.27 o 
 -10   4   7       41.89       43.13      7.28 o 
  -9   4   7      271.01      297.05     13.56 o 
  -8   4   7      229.09      256.95     12.27 o 
  -7   4   7      195.11      217.73     10.92 o 
  -6   4   7      157.26      137.30      8.46 o 
  -5   4   7      555.76      552.95     15.26 o 
  -4   4   7      418.77      421.58      8.49 o 
  -3   4   7      151.58      162.98      4.79 o 
  -2   4   7     1252.02     1237.25     17.28 o 
  -1   4   7      697.28      700.99     11.53 o 
   0   4   7      988.01     1015.85     12.79 o 
   1   4   7      111.00      112.65      6.33 o 
   2   4   7     1463.77     1420.45     30.53 o 
   3   4   7      490.28      450.93     14.56 o 
   4   4   7      634.26      614.72     18.32 o 
   5   4   7        1.99        8.63      3.64 o 
 -10   5   7        1.05        0.06      4.65 o 
  -9   5   7       27.70       28.79      6.50 o 
  -8   5   7      347.70      383.37     15.68 o 
  -7   5   7      210.73      231.79     11.71 o 
  -6   5   7       38.39       33.95      5.77 o 
  -5   5   7      270.26      277.11     11.88 o 
  -4   5   7      260.83      267.53     11.20 o 
  -3   5   7      473.73      510.44      9.63 o 
  -2   5   7      138.37      145.04      3.93 o 
  -1   5   7      593.01      631.58      9.36 o 
   0   5   7      618.44      621.30     11.48 o 
   1   5   7      597.85      593.88     16.41 o 
   2   5   7      111.50      110.80      7.23 o 
   3   5   7       91.26      102.23      7.23 o 
   4   5   7      515.41      499.33     16.75 o 
 -10   6   7       46.35       35.63      6.89 o 
  -9   6   7       44.97       44.14      7.11 o 
  -8   6   7       68.89       57.19      7.67 o 
  -7   6   7      176.75      188.49     11.15 o 
  -6   6   7       34.58       43.92      6.44 o 
  -5   6   7       23.69       37.70      5.71 o 
  -4   6   7      644.27      638.97     19.05 o 
  -3   6   7      303.05      342.99     12.83 o 
  -2   6   7      110.44      102.85      7.28 o 
  -1   6   7      161.85      159.35      5.89 o 
   0   6   7     1657.00     1646.13     19.79 o 
   1   6   7      214.36      205.30      9.41 o 
   2   6   7       10.99       13.05      3.47 o 
   3   6   7       63.37       73.38      6.61 o 
  -9   7   7        1.27        7.51      5.27 o 
  -8   7   7       74.91       80.10      8.85 o 
  -7   7   7      358.56      368.47     16.08 o 
  -6   7   7        7.26        8.96      4.93 o 
  -5   7   7        7.50        8.63      4.48 o 
  -4   7   7       82.40       92.31      8.29 o 
  -3   7   7      488.89      529.30     17.20 o 
  -2   7   7      218.53      197.34      9.97 o 
  -1   7   7        3.72        5.77      3.53 o 
   0   7   7      333.09      330.61     13.11 o 
   1   7   7      192.99      189.05      9.24 o 
  -8   8   7        0.78       -1.51      5.21 o 
  -7   8   7       37.89       45.20      7.90 o 
  -6   8   7      166.10      187.49     11.76 o 
  -5   8   7       54.81       61.39      7.95 o 
  -4   8   7      197.02      171.46     10.81 o 
  -3   8   7      333.46      329.71     14.12 o 
  -1 -11   8        1.09        4.59      3.70 o 
   0 -11   8       32.72       40.67      6.05 o 
   1 -11   8       11.17        9.58      4.31 o 
   2 -11   8       75.45       91.98      7.62 o 
   3 -11   8      189.24      206.87     10.87 o 
   4 -11   8      104.33      104.81      8.35 o 
   5 -11   8        3.56        7.51      4.48 o 
  -4 -10   8       21.79       40.95      5.60 o 
  -3 -10   8        6.86       10.53      3.75 o 
  -2 -10   8        0.08       -2.02      3.47 o 
  -1 -10   8        0.42        0.45      3.19 o 
   0 -10   8      983.38      949.19     23.86 o 
   1 -10   8        1.48        2.02      3.42 o 
   2 -10   8      173.89      146.03      8.63 o 
   3 -10   8       29.47       34.51      5.71 o 
   4 -10   8      110.43      118.14      8.51 o 
   5 -10   8       43.14       36.35      6.50 o 
   6 -10   8       21.02       23.25      5.60 o 
  -5  -9   8        3.31        2.79      4.29 o 
  -4  -9   8      155.79      154.58      6.16 o 
  -3  -9   8      182.45      179.25      6.37 o 
  -2  -9   8      110.02       98.51      4.78 o 
  -1  -9   8       88.18       90.97      6.55 o 
   0  -9   8      274.03      311.34     11.71 o 
   1  -9   8      146.40      160.15      8.29 o 
   2  -9   8       54.49       59.10      5.77 o 
   3  -9   8        9.28        8.46      4.03 o 
   4  -9   8      178.56      165.42      9.52 o 
   5  -9   8       80.80      100.72      8.40 o 
   6  -9   8        7.06        1.62      4.76 o 
   7  -9   8       30.52       26.38      6.27 o 
  -6  -8   8        0.89       -0.07      2.46 o 
  -5  -8   8       50.76       58.40     10.84 o 
  -4  -8   8      165.56      158.06      6.10 o 
  -3  -8   8        5.60        2.79      2.50 o 
  -2  -8   8      219.76      216.10      6.61 o 
  -1  -8   8       10.97       17.70      3.64 o 
   0  -8   8     2425.11     2382.64     80.55 o 
   1  -8   8      177.60      159.81      8.18 o 
   2  -8   8      606.62      598.14     16.75 o 
   3  -8   8      278.40      274.98     11.32 o 
   4  -8   8     1711.63     1713.03     37.14 o 
   5  -8   8       18.54       22.07      5.55 o 
   6  -8   8      123.85      131.13      9.63 o 
   7  -8   8       41.95       41.17      6.89 o 
   8  -8   8       71.72       72.15      8.40 o 
  -7  -7   8      109.57      109.12      8.51 o 
  -6  -7   8      380.40      392.92      9.85 o 
  -5  -7   8      175.56      197.44      6.75 o 
  -4  -7   8      593.94      556.35     11.23 o 
  -3  -7   8       35.88       41.03      5.10 o 
  -2  -7   8      466.61      464.30      9.57 o 
  -1  -7   8      414.16      423.60      8.97 o 
   0  -7   8       83.85       82.23      5.49 o 
   1  -7   8      545.28      533.94     10.81 o 
   2  -7   8     1530.13     1481.29     21.36 o 
   3  -7   8       10.93       13.99      2.87 o 
   4  -7   8      172.41      172.47      9.63 o 
   5  -7   8       21.55       29.13      6.22 o 
   6  -7   8      649.60      661.49     20.56 o 
   7  -7   8      294.75      282.66     13.44 o 
   8  -7   8       78.77       76.52      8.46 o 
  -8  -6   8        4.08        4.48      4.37 o 
  -7  -6   8       39.50       46.89      6.22 o 
  -6  -6   8       69.04       78.87      7.23 o 
  -5  -6   8       25.19       36.91      3.84 o 
  -4  -6   8      143.57      141.31      6.58 o 
  -3  -6   8       14.08       16.04      2.83 o 
  -2  -6   8     2614.82     2536.52     51.28 o 
  -1  -6   8        0.63        2.63      2.40 o 
   0  -6   8        0.48        3.75      2.28 o 
   1  -6   8     1967.41     1978.84     35.91 o 
   2  -6   8     2690.70     2691.51     34.71 o 
   3  -6   8       15.51       15.88      2.64 o 
   4  -6   8      110.17      123.34      4.95 o 
   5  -6   8        8.73       11.66      9.05 o 
   6  -6   8      665.94      653.03     20.28 o 
   7  -6   8      196.90      187.32     11.20 o 
   8  -6   8       40.16       49.85      7.45 o 
  -9  -5   8      286.11      301.81     14.17 o 
  -8  -5   8      175.16      150.85      9.52 o 
  -7  -5   8       43.57       34.79      5.77 o 
  -6  -5   8      162.70      160.43      8.79 o 
  -5  -5   8      658.71      649.69     11.92 o 
  -4  -5   8      113.86      120.97      4.58 o 
  -3  -5   8      375.52      357.99     10.45 o 
  -2  -5   8     2903.12     2798.39     35.35 o 
  -1  -5   8     2297.28     2229.11     28.77 o 
   0  -5   8       17.05       17.01      2.49 o 
   1  -5   8       13.59       15.57      2.60 o 
   2  -5   8      697.83      683.63     15.46 o 
   3  -5   8      565.05      575.94     10.52 o 
   4  -5   8     1034.23     1024.90     16.20 o 
   5  -5   8      294.28      298.38      7.73 o 
   6  -5   8     1094.57     1126.35     18.38 o 
   7  -5   8        3.58       10.36      2.85 o 
   8  -5   8       20.83       31.99      6.33 o 
  -9  -4   8      182.74      168.16     10.36 o 
  -8  -4   8       24.69       33.05      5.77 o 
  -7  -4   8        1.37        0.28      3.75 o 
  -6  -4   8       65.20       64.81      6.67 o 
  -5  -4   8      681.50      671.97     18.26 o 
  -4  -4   8      988.14      980.94     23.30 o 
  -3  -4   8       70.85       71.08      3.35 o 
  -2  -4   8     1040.32     1057.50     24.34 o 
  -1  -4   8      800.12      813.27     12.26 o 
   0  -4   8     1214.42     1176.63     16.61 o 
   1  -4   8        0.48        2.84      1.86 o 
   2  -4   8     2285.74     2236.61     43.64 o 
   3  -4   8       40.48       57.42      3.53 o 
   4  -4   8     1122.46     1092.12     16.91 o 
   5  -4   8       58.75       75.48      4.27 o 
   6  -4   8     1014.80     1003.37     16.94 o 
   7  -4   8      241.78      273.30     12.44 o 
   8  -4   8      245.85      243.56     12.32 o 
 -10  -3   8        4.47        5.99      4.26 o 
  -9  -3   8      232.07      231.79     11.20 o 
  -8  -3   8      141.87      158.92      9.35 o 
  -7  -3   8      586.27      581.78     17.31 o 
  -6  -3   8      114.44      121.78      8.12 o 
  -5  -3   8      164.92      166.48      8.79 o 
  -4  -3   8      254.07      230.80      5.88 o 
  -3  -3   8     2336.72     2317.94     29.08 o 
  -2  -3   8      315.67      280.71     11.54 o 
  -1  -3   8     1699.87     1741.30     22.43 o 
   0  -3   8      440.11      377.70      7.19 o 
   1  -3   8      169.19      150.97      4.46 o 
   2  -3   8       94.25       98.41      3.94 o 
   3  -3   8      403.76      419.34      8.44 o 
   4  -3   8     1894.05     1913.79     26.35 o 
   5  -3   8      361.89      371.43      8.64 o 
   6  -3   8      211.78      218.80     10.19 o 
   7  -3   8      533.69      524.20     17.08 o 
   8  -3   8      184.39      185.47     10.59 o 
 -10  -2   8       48.99       49.29      6.72 o 
  -9  -2   8      247.75      254.93     11.37 o 
  -8  -2   8       99.16      102.34      7.51 o 
  -7  -2   8      667.23      711.57     19.05 o 
  -6  -2   8       79.34       73.96      3.94 o 
  -5  -2   8      288.52      293.58     10.42 o 
  -4  -2   8     2670.56     2721.09     49.69 o 
  -3  -2   8     2745.06     2701.32     48.51 o 
  -2  -2   8      220.62      261.59      8.57 o 
  -1  -2   8       96.06      106.53      3.50 o 
   0  -2   8     1895.97     1783.79     23.01 o 
   1  -2   8      617.84      626.89     16.24 o 
   2  -2   8       13.15       15.61      2.18 o 
   3  -2   8        1.44        1.46      3.81 o 
   4  -2   8     3953.83     4022.82     50.26 o 
   5  -2   8        2.13        0.78      3.92 o 
   6  -2   8       92.76      112.09      7.67 o 
   7  -2   8       77.43       89.18      7.45 o 
   8  -2   8      307.65      311.45     13.89 o 
 -11  -1   8      127.51      142.67      9.19 o 
 -10  -1   8      208.49      230.23     10.98 o 
  -9  -1   8        4.37        8.40      4.03 o 
  -8  -1   8       49.29       43.41      5.60 o 
  -7  -1   8      486.96      478.57     10.59 o 
  -6  -1   8       23.12       28.24      5.66 o 
  -5  -1   8      242.05      252.13      9.75 o 
  -4  -1   8      343.97      328.70     10.53 o 
  -3  -1   8     2015.48     1848.19     34.45 o 
  -2  -1   8      226.79      233.53      7.79 o 
  -1  -1   8      144.03      190.56      4.36 o 
   0  -1   8      931.17      997.20     13.99 o 
   1  -1   8      836.16      877.35     13.10 o 
   2  -1   8      419.01      421.52      8.20 o 
   3  -1   8     1921.55     1944.58     26.42 o 
   4  -1   8      777.38      759.24     18.77 o 
   5  -1   8       18.34       21.96      4.15 o 
   6  -1   8       56.70       67.50      6.33 o 
   7  -1   8      351.64      337.16     13.39 o 
 -11   0   8      134.67      133.60      9.07 o 
 -10   0   8       21.37       30.42      5.15 o 
  -9   0   8        1.53       -2.52      4.03 o 
  -8   0   8       10.27        2.68      2.67 o 
  -7   0   8     1420.20     1424.63     27.81 o 
  -6   0   8      920.98      927.93     15.11 o 
  -5   0   8        0.96        1.18      3.53 o 
  -4   0   8     1179.46     1163.40     23.92 o 
  -3   0   8     2381.33     2437.09     43.52 o 
  -2   0   8      843.09      845.56     17.76 o 
  -1   0   8      352.21      372.21      6.44 o 
   0   0   8     2953.30     2904.95     35.62 o 
   1   0   8      976.68     1003.32     14.82 o 
   2   0   8     1577.33     1595.16     22.04 o 
   3   0   8      276.08      260.31      9.41 o 
   4   0   8       19.77       21.62      3.81 o 
   5   0   8     1964.33     1956.25     39.83 o 
   6   0   8      316.58      352.96     13.22 o 
   7   0   8       53.34       64.81      6.67 o 
 -11   1   8       59.08       64.36      6.55 o 
 -10   1   8      161.07      156.00      8.74 o 
  -9   1   8      163.69      148.16      5.98 o 
  -8   1   8       21.01       34.74      3.68 o 
  -7   1   8      207.53      208.94      6.61 o 
  -6   1   8        7.41       12.25      2.75 o 
  -5   1   8      880.21      818.95     18.60 o 
  -4   1   8       16.05       15.18      3.59 o 
  -3   1   8     3054.88     3138.46     54.39 o 
  -2   1   8        5.35        4.82      2.18 o 
  -1   1   8     2556.77     2582.62     31.78 o 
   0   1   8      402.36      395.34      7.37 o 
   1   1   8     1886.82     1969.57     26.06 o 
   2   1   8      441.81      456.04      9.05 o 
   3   1   8        1.11        1.96      3.02 o 
   4   1   8      991.83      960.06     23.02 o 
   5   1   8      438.30      445.27     14.79 o 
   6   1   8      562.79      610.07     18.77 o 
 -10   2   8       22.22       24.70      5.83 o 
  -9   2   8      259.91      270.79     12.55 o 
  -8   2   8       26.30       29.23      3.46 o 
  -7   2   8      336.24      332.66      8.39 o 
  -6   2   8      638.06      599.94     25.94 o 
  -5   2   8     1829.19     1822.20     25.23 o 
  -4   2   8      178.84      156.79      6.78 o 
  -3   2   8      706.94      730.78     16.08 o 
  -2   2   8     2504.78     2457.70     43.47 o 
  -1   2   8      419.83      427.88      7.67 o 
   0   2   8      168.63      170.22      4.82 o 
   1   2   8      205.94      214.99      5.68 o 
   2   2   8     1461.08     1477.42     30.25 o 
   3   2   8     1965.39     1947.96     39.04 o 
   4   2   8       54.25       58.54      5.94 o 
   5   2   8      456.90      460.84     15.57 o 
   6   2   8      500.05      491.48     16.69 o 
 -11   3   8        0.32       -1.29      4.76 o 
 -10   3   8       67.94       72.15      8.07 o 
  -9   3   8      114.86      106.49      8.51 o 
  -8   3   8      122.69      144.19      9.13 o 
  -7   3   8        0.92        2.43      2.59 o 
  -6   3   8      211.88      207.45      6.55 o 
  -5   3   8     2874.50     2766.45     36.22 o 
  -4   3   8        2.53        1.32      3.39 o 
  -3   3   8      228.55      244.68      7.84 o 
  -2   3   8       40.73       37.92      3.59 o 
  -1   3   8     3071.50     3107.31     38.62 o 
   0   3   8      123.44      128.11      4.42 o 
   1   3   8      190.15      187.86      6.39 o 
   2   3   8     1053.25     1003.41     23.36 o 
   3   3   8      359.35      371.61     12.77 o 
   4   3   8       49.29       67.50      6.55 o 
   5   3   8       21.23       19.72      4.87 o 
 -11   4   8        1.83       -2.74      4.31 o 
 -10   4   8        3.60        0.84      4.65 o 
  -9   4   8      214.06      243.56     12.60 o 
  -8   4   8      468.76      477.98     17.31 o 
  -7   4   8       47.96       55.12      6.55 o 
  -6   4   8        0.11       -4.87      3.25 o 
  -5   4   8     1195.35     1174.66     27.95 o 
  -4   4   8      677.02      676.69     11.95 o 
  -3   4   8      182.97      188.98      7.81 o 
  -2   4   8      351.74      327.92      9.69 o 
  -1   4   8       75.19       73.45      3.33 o 
   0   4   8      191.02      196.36      5.58 o 
   1   4   8      489.88      469.22      9.78 o 
   2   4   8      829.16      826.07     20.95 o 
   3   4   8      727.36      699.36     19.61 o 
   4   4   8       63.61       70.19      6.39 o 
 -10   5   8       58.23       61.06      7.95 o 
  -9   5   8      146.35      145.92     10.64 o 
  -8   5   8      136.98      143.63     10.14 o 
  -7   5   8      199.66      194.66     11.15 o 
  -6   5   8        0.00        2.97      4.15 o 
  -5   5   8      453.88      449.81     15.68 o 
  -4   5   8      191.05      202.27     10.03 o 
  -3   5   8      856.67      835.59     21.90 o 
  -2   5   8       52.33       52.80      3.34 o 
  -1   5   8      515.14      519.61     10.33 o 
   0   5   8      791.81      720.91     12.81 o 
   1   5   8      281.82      283.76      7.95 o 
   2   5   8       53.42       48.62      5.32 o 
   3   5   8      312.31      338.95     13.22 o 
  -9   6   8       46.04       47.84      7.45 o 
  -8   6   8       78.68       94.89      9.13 o 
  -7   6   8      296.58      303.94     13.89 o 
  -6   6   8      141.17      173.82     10.59 o 
  -5   6   8       51.62       47.61      6.33 o 
  -4   6   8       60.12       60.72      6.67 o 
  -3   6   8      222.33      229.16     10.76 o 
  -2   6   8       84.91       86.38      7.39 o 
  -1   6   8       77.18       80.78      6.83 o 
   0   6   8      391.36      379.18      8.77 o 
   1   6   8      381.18      394.36      9.36 o 
   2   6   8       34.88       38.43      5.21 o 
  -8   7   8        6.40        7.11      5.32 o 
  -7   7   8      238.84      245.41     13.39 o 
  -6   7   8       66.42       67.56      7.84 o 
  -5   7   8       16.04        8.07      4.82 o 
  -4   7   8      128.80      140.32      9.69 o 
  -3   7   8      678.21      666.03     20.56 o 
  -2   7   8       70.21       67.00      6.95 o 
  -6   8   8       59.50       77.25      8.79 o 
  -5   8   8       77.29       66.04      8.23 o 
  -4   8   8        0.38       -0.45      4.26 o 
  -3   8   8      182.80      204.18     11.48 o 
  -1 -11   9      131.67      114.55      8.35 o 
   0 -11   9       49.61       66.43      6.61 o 
   1 -11   9        2.57        8.01      3.98 o 
   2 -11   9       10.49       19.27      4.54 o 
   3 -11   9        1.22        6.95      4.03 o 
   4 -11   9      221.31      223.67     11.32 o 
  -3 -10   9        9.06       20.28      4.59 o 
  -2 -10   9        0.21       -2.46      3.47 o 
  -1 -10   9      111.03      135.22      8.29 o 
   0 -10   9      161.15      184.57      9.30 o 
   1 -10   9       46.88       46.27      5.49 o 
   2 -10   9        0.41       -4.71      3.14 o 
   3 -10   9       27.45       33.89      5.38 o 
   4 -10   9      344.34      386.73     14.73 o 
   5 -10   9        8.47        8.46      4.82 o 
   6 -10   9       10.01       10.70      5.71 o 
  -5  -9   9      119.92      128.61      8.51 o 
  -4  -9   9      129.53      134.97      5.90 o 
  -3  -9   9      762.33      753.66     14.28 o 
  -2  -9   9        6.72        8.62      3.39 o 
  -1  -9   9       49.60       39.32      5.04 o 
   0  -9   9       67.11       72.71      6.05 o 
   1  -9   9       11.24       11.60      4.20 o 
   2  -9   9       44.46       42.52      5.60 o 
   3  -9   9      235.23      249.72     11.09 o 
   4  -9   9      615.12      599.71     18.65 o 
   5  -9   9      119.64      126.09      9.13 o 
   6  -9   9      128.59      139.98     10.03 o 
   7  -9   9        1.09        4.37      4.82 o 
  -6  -8   9      114.05      114.44      8.63 o 
  -5  -8   9        0.07        4.82      4.09 o 
  -4  -8   9       27.49       31.76      3.38 o 
  -3  -8   9      358.13      369.14     12.66 o 
  -2  -8   9      120.10      127.59      7.23 o 
  -1  -8   9       34.70       36.49      5.35 o 
   0  -8   9       27.11       26.68      3.11 o 
   1  -8   9        0.39       -3.77      2.52 o 
   2  -8   9      498.51      530.19     15.63 o 
   3  -8   9       49.74       57.58      6.55 o 
   4  -8   9      569.45      587.94     18.21 o 
   5  -8   9      120.58      125.98      9.13 o 
   6  -8   9        3.83        9.97      5.32 o 
   7  -8   9       33.19       42.29      7.00 o 
  -7  -7   9       44.41       55.34      6.78 o 
  -6  -7   9       72.65       81.67      7.84 o 
  -5  -7   9      368.79      369.87     13.95 o 
  -4  -7   9       63.60       75.19      4.36 o 
  -3  -7   9     1020.48     1037.85     16.81 o 
  -2  -7   9      224.81      214.37     21.15 o 
  -1  -7   9      377.36      380.51      8.50 o 
   0  -7   9      497.77      508.91     10.24 o 
   1  -7   9     3775.20     3796.01     47.61 o 
   2  -7   9      399.51      406.07     12.83 o 
   3  -7   9        2.28        2.81      2.52 o 
   4  -7   9      201.88      189.73     10.08 o 
   5  -7   9      154.21      158.86      9.86 o 
   6  -7   9      276.76      289.66     13.89 o 
   7  -7   9       59.28       57.53      7.62 o 
  -8  -6   9       20.85       30.14      5.66 o 
  -7  -6   9      286.88      288.99     13.00 o 
  -6  -6   9      112.39      124.24      8.57 o 
  -5  -6   9      904.33      921.13     23.69 o 
  -4  -6   9       18.38       21.58      3.05 o 
  -3  -6   9      267.48      274.44      7.10 o 
  -2  -6   9        2.20        3.62      2.37 o 
  -1  -6   9     1449.27     1418.76     20.31 o 
   0  -6   9       97.94      104.05      4.68 o 
   1  -6   9      371.93      359.57      8.00 o 
   2  -6   9     2021.69     2041.26     27.75 o 
   3  -6   9      840.31      827.51     14.02 o 
   4  -6   9      270.96      282.50      7.47 o 
   5  -6   9       66.65       79.81      4.46 o 
   6  -6   9      118.87      126.59      7.98 o 
   7  -6   9        2.18       -0.90      4.87 o 
   8  -6   9        3.92        5.04      5.71 o 
  -9  -5   9       62.08       77.97      8.07 o 
  -8  -5   9        0.15        0.28      4.15 o 
  -7  -5   9        1.29       -0.22      4.26 o 
  -6  -5   9       91.41       94.55      7.90 o 
  -5  -5   9      678.08      638.08     18.32 o 
  -4  -5   9      341.03      351.84     13.00 o 
  -3  -5   9       48.70       47.95      3.37 o 
  -2  -5   9     1831.36     1785.90     24.13 o 
  -1  -5   9     5486.25     5345.91     63.90 o 
   0  -5   9       81.17       81.95      7.56 o 
   1  -5   9      300.13      314.91      7.24 o 
   2  -5   9      375.40      384.77      8.20 o 
   3  -5   9     1137.77     1135.64     17.44 o 
   4  -5   9      244.94      236.18      6.84 o 
   5  -5   9       10.66        6.91      2.53 o 
   6  -5   9      589.13      611.69     16.44 o 
   7  -5   9      123.02      132.51      5.80 o 
   8  -5   9      196.27      205.61      7.52 o 
  -9  -4   9      230.70      252.18     12.27 o 
  -8  -4   9      134.61      134.27      9.07 o 
  -7  -4   9       78.73       93.94      7.79 o 
  -6  -4   9        4.89        6.61      3.81 o 
  -5  -4   9     2186.22     2194.20     43.47 o 
  -4  -4   9       13.45       15.85      4.82 o 
  -3  -4   9      143.14      141.22      8.29 o 
  -2  -4   9      806.83      806.06     12.33 o 
  -1  -4   9      304.05      305.28      6.48 o 
   0  -4   9     2446.30     2403.15     30.75 o 
   1  -4   9      722.87      715.89     15.63 o 
   2  -4   9     1344.64     1338.72     19.35 o 
   3  -4   9     1267.42     1256.06     21.99 o 
   4  -4   9      114.32      123.43      5.03 o 
   5  -4   9       89.76       98.43      6.67 o 
   6  -4   9      158.82      167.97      6.35 o 
   7  -4   9      195.92      204.57      7.23 o 
   8  -4   9       22.91       29.61      3.74 o 
 -10  -3   9        7.62        3.19      4.31 o 
  -9  -3   9       27.88       36.69      5.88 o 
  -8  -3   9      311.05      313.75     12.77 o 
  -7  -3   9      226.04      220.37     10.53 o 
  -6  -3   9       20.00       23.97      5.21 o 
  -5  -3   9     1659.25     1626.87     33.67 o 
  -4  -3   9      103.51      107.72      7.51 o 
  -3  -3   9     3592.38     3556.57     63.19 o 
  -2  -3   9      497.42      509.48      8.41 o 
  -1  -3   9     1187.90     1175.89     16.36 o 
   0  -3   9       60.53       53.01      3.18 o 
   1  -3   9     1803.60     1733.30     23.35 o 
   2  -3   9      489.09      491.98      9.35 o 
   3  -3   9     1225.33     1271.10     18.99 o 
   4  -3   9      427.02      400.18      9.00 o 
   5  -3   9      327.10      332.72      8.82 o 
   6  -3   9        3.14        2.68      3.25 o 
   7  -3   9      102.84      111.58      8.46 o 
 -10  -2   9       63.67       61.45      6.83 o 
  -9  -2   9       30.49       39.72      5.83 o 
  -8  -2   9      152.32      152.03      9.02 o 
  -7  -2   9      284.87      296.16     11.76 o 
  -6  -2   9       52.22       51.31      8.85 o 
  -5  -2   9      283.82      304.67     11.32 o 
  -4  -2   9     1162.43     1136.73     24.82 o 
  -3  -2   9     1038.32      992.44     21.62 o 
  -2  -2   9      261.68      252.41      8.79 o 
  -1  -2   9       19.61       23.00      5.60 o 
   0  -2   9     2346.94     2314.22     29.35 o 
   1  -2   9     2232.12     2318.05     29.75 o 
   2  -2   9      295.93      316.47      7.17 o 
   3  -2   9       48.43       52.47      3.49 o 
   4  -2   9      528.21      512.64     10.84 o 
   5  -2   9      252.55      238.80      7.23 o 
   6  -2   9       49.25       49.18      5.88 o 
   7  -2   9      154.81      149.34      9.47 o 
 -10  -1   9      106.28      101.84      7.79 o 
  -9  -1   9        7.03       15.91      4.59 o 
  -8  -1   9      121.51      130.41      8.18 o 
  -7  -1   9     1908.41     1894.66     26.93 o 
  -6  -1   9      513.50      528.18     10.53 o 
  -5  -1   9       89.35       81.06      6.67 o 
  -4  -1   9       56.54       58.93      5.32 o 
  -3  -1   9     2437.37     2268.48     41.68 o 
  -2  -1   9      154.88      155.56      6.72 o 
  -1  -1   9       84.24       76.66      4.06 o 
   0  -1   9      667.91      692.65     10.87 o 
   1  -1   9     6380.55     6463.42    103.13 o 
   2  -1   9       50.70       53.80      3.22 o 
   3  -1   9      722.71      730.36     12.75 o 
   4  -1   9        8.50        9.42      3.92 o 
   5  -1   9      157.43      143.57      8.07 o 
   6  -1   9       22.18       25.82      4.99 o 
   7  -1   9      237.06      208.49     10.98 o 
 -11   0   9       16.20       15.01      4.43 o 
 -10   0   9      141.14      154.60      9.30 o 
  -9   0   9        6.26        1.46      2.86 o 
  -8   0   9       15.26       15.22      3.09 o 
  -7   0   9      357.37      373.06      8.85 o 
  -6   0   9      111.77      107.88      4.96 o 
  -5   0   9        0.15        5.88      3.75 o 
  -4   0   9       24.74       37.31      4.76 o 
  -3   0   9     1478.22     1449.97     28.40 o 
  -2   0   9     1555.53     1589.40     30.36 o 
  -1   0   9      922.10      953.22     20.11 o 
   0   0   9     2790.90     2872.22     35.66 o 
   1   0   9     1586.78     1667.65     22.73 o 
   2   0   9      354.87      365.14      7.94 o 
   3   0   9      859.22      867.82     14.65 o 
   4   0   9     1378.56     1381.13     30.02 o 
   5   0   9      589.01      579.99     17.20 o 
   6   0   9      414.09      417.32     14.90 o 
 -11   1   9        6.08        8.40      4.37 o 
 -10   1   9      302.25      337.95      9.46 o 
  -9   1   9      267.18      280.35     10.36 o 
  -8   1   9       10.35       18.20      3.07 o 
  -7   1   9      714.94      674.46     12.67 o 
  -6   1   9      147.80      139.13      5.48 o 
  -5   1   9      755.40      746.69     17.76 o 
  -4   1   9      251.86      267.87      9.07 o 
  -3   1   9     2440.74     2397.48     43.30 o 
  -2   1   9     2076.62     2087.44     38.20 o 
  -1   1   9     2632.05     2726.86     48.57 o 
   0   1   9       66.79       70.00      3.33 o 
   1   1   9       46.56       56.64      3.26 o 
   2   1   9     1286.08     1259.97     18.95 o 
   3   1   9      698.88      672.23     12.61 o 
   4   1   9      189.91      199.02      9.35 o 
   5   1   9      244.27      247.31     10.87 o 
   6   1   9      179.15      185.92      9.97 o 
 -11   2   9        3.64       -0.22      4.03 o 
 -10   2   9       60.30       54.17      6.89 o 
  -9   2   9        4.68        6.21      3.02 o 
  -8   2   9       95.55       94.23      5.28 o 
  -7   2   9      235.25      238.14      7.20 o 
  -6   2   9      211.47      209.93      6.66 o 
  -5   2   9      148.34      148.51      5.51 o 
  -4   2   9      987.76     1002.18     21.40 o 
  -3   2   9      153.21      139.31      6.27 o 
  -2   2   9     1959.01     2022.91     37.36 o 
  -1   2   9     1186.13     1237.84     25.15 o 
   0   2   9      667.83      668.19     11.74 o 
   1   2   9      115.43      125.15      5.74 o 
   2   2   9     1248.77     1294.21     19.78 o 
   3   2   9      429.10      414.35     13.44 o 
   4   2   9       35.35       46.38      5.27 o 
   5   2   9       62.25       54.50      6.16 o 
 -10   3   9       36.35       32.83      6.05 o 
  -9   3   9      133.27      127.94      9.69 o 
  -8   3   9      203.53      194.04     10.76 o 
  -7   3   9        0.94       -0.26      2.61 o 
  -6   3   9      711.24      723.57     13.34 o 
  -5   3   9     1802.91     1816.99     38.48 o 
  -4   3   9      541.55      545.09     10.56 o 
  -3   3   9      122.20      110.91      5.88 o 
  -2   3   9       36.21       45.26      4.20 o 
  -1   3   9     1425.64     1414.29     28.29 o 
   0   3   9      703.17      678.23     11.86 o 
   1   3   9       13.28       13.58      2.26 o 
   2   3   9      401.84      389.69      9.07 o 
   3   3   9      798.45      806.01     21.17 o 
   4   3   9       80.72       78.93      6.95 o 
 -10   4   9        4.86        3.19      4.87 o 
  -9   4   9      260.98      285.23     13.95 o 
  -8   4   9      248.48      243.67     12.44 o 
  -7   4   9       26.45       27.28      4.82 o 
  -6   4   9       29.01       40.11      5.71 o 
  -5   4   9      209.94      206.98     10.03 o 
  -4   4   9     1750.16     1668.27     36.30 o 
  -3   4   9      163.05      168.32      5.41 o 
  -2   4   9      330.79      317.05      9.86 o 
  -1   4   9      753.16      746.64     17.81 o 
   0   4   9      500.84      469.08     13.56 o 
   1   4   9      225.11      216.76      6.57 o 
   2   4   9      131.86      127.63      5.28 o 
   3   4   9      139.89      136.51      8.23 o 
  -9   5   9       34.23       31.82      6.50 o 
  -8   5   9      310.93      344.16     15.24 o 
  -7   5   9      140.04      167.38     10.42 o 
  -6   5   9       74.42       79.15      7.73 o 
  -5   5   9      457.20      437.54     15.80 o 
  -4   5   9      133.08      139.54      8.74 o 
  -3   5   9      249.79      251.51     11.09 o 
  -2   5   9      157.17      161.11      6.41 o 
  -1   5   9      718.75      711.01     17.53 o 
   0   5   9      180.80      164.97      7.95 o 
   1   5   9      239.24      237.79      9.75 o 
   2   5   9       28.59       35.37      3.33 o 
  -9   6   9       16.36       19.89      6.11 o 
  -8   6   9       87.59       79.71      8.74 o 
  -7   6   9      101.33      116.12      9.52 o 
  -6   6   9      284.56      279.41     13.33 o 
  -5   6   9      208.25      229.11     12.04 o 
  -4   6   9      252.30      253.58     12.10 o 
  -3   6   9      676.82      655.61     20.22 o 
  -2   6   9      234.07      208.72     10.59 o 
  -1   6   9       25.19       27.56      5.04 o 
  -7   7   9       34.89       44.36      7.39 o 
  -6   7   9      112.06      111.70      9.86 o 
  -5   7   9        8.15       10.31      4.99 o 
  -4   7   9       10.00       15.01      5.32 o 
  -3   7   9      492.56      504.37     17.93 o 
  -2   7   9       28.58       41.56      6.27 o 
   0 -11  10      139.49      129.51      8.74 o 
   1 -11  10       69.72       77.30      7.28 o 
   2 -11  10        1.44       -1.40      3.47 o 
   3 -11  10      109.75      114.72      8.51 o 
  -3 -10  10      286.95      285.46     11.88 o 
  -2 -10  10        5.45        1.18      3.47 o 
  -1 -10  10        1.81        2.41      3.64 o 
   0 -10  10      131.02      138.30      8.07 o 
   1 -10  10       43.47       52.60      5.99 o 
   2 -10  10       47.43       48.12      6.11 o 
   3 -10  10        2.37       -1.90      3.98 o 
   4 -10  10      280.31      296.94     12.94 o 
   5 -10  10       34.68       19.44      5.49 o 
  -5  -9  10       25.15       22.01      4.93 o 
  -4  -9  10       72.87       86.49      7.45 o 
  -3  -9  10      290.60      300.43      8.45 o 
  -2  -9  10       54.61       60.58      5.52 o 
  -1  -9  10        6.46        7.19      2.62 o 
   0  -9  10       26.86       36.97      4.82 o 
   1  -9  10      373.27      391.89     13.33 o 
   2  -9  10       30.28       40.22      5.66 o 
   3  -9  10       40.79       34.73      5.21 o 
   4  -9  10      501.61      465.04     16.52 o 
   5  -9  10       93.76      104.97      8.51 o 
   6  -9  10       62.50       57.47      7.84 o 
  -6  -8  10      112.47      106.49      8.68 o 
  -5  -8  10       50.03       46.05      6.39 o 
  -4  -8  10       32.56       30.64      5.55 o 
  -3  -8  10      167.26      168.83      9.80 o 
  -2  -8  10      108.55      103.45      4.99 o 
  -1  -8  10        2.82        5.27      2.58 o 
   0  -8  10      440.75      434.34      9.64 o 
   1  -8  10      407.23      385.19      9.05 o 
   2  -8  10       47.14       52.21      5.55 o 
   3  -8  10      176.83      164.07      9.13 o 
   4  -8  10       77.03       92.31      7.84 o 
   5  -8  10       89.48       85.37      8.07 o 
   6  -8  10      171.40      164.35     10.81 o 
  -7  -7  10      256.83      274.31     13.16 o 
  -6  -7  10       44.21       51.31      6.72 o 
  -5  -7  10      310.16      316.71     13.33 o 
  -4  -7  10        0.08        1.74      4.09 o 
  -3  -7  10        7.63        9.24      5.04 o 
  -2  -7  10       60.53       64.70      5.41 o 
  -1  -7  10     1231.85     1160.93     26.83 o 
   0  -7  10      277.83      293.64      7.48 o 
   1  -7  10      508.42      507.30     10.34 o 
   2  -7  10       65.31       63.94      4.93 o 
   3  -7  10        6.83        8.18      2.78 o 
   4  -7  10      319.58      338.17      8.54 o 
   5  -7  10       89.44       98.31      8.51 o 
   6  -7  10      327.47      351.78     14.96 o 
   7  -7  10        6.35       -1.90      5.10 o 
  -8  -6  10       10.93       24.76      5.88 o 
  -7  -6  10       63.92       77.36      7.90 o 
  -6  -6  10       83.37       98.64      8.35 o 
  -5  -6  10        2.03       -0.11      4.15 o 
  -4  -6  10       91.77      101.50      7.95 o 
  -3  -6  10      477.69      476.08     15.35 o 
  -2  -6  10     4875.66     4738.89     58.04 o 
  -1  -6  10      304.15      293.18     13.89 o 
   0  -6  10      208.61      202.72      6.02 o 
   1  -6  10      225.50      199.90      6.06 o 
   2  -6  10      404.81      415.00      9.17 o 
   3  -6  10      624.35      620.36     11.91 o 
   4  -6  10       27.21       20.49      3.24 o 
   5  -6  10      266.29      267.20      8.51 o 
   6  -6  10      569.51      583.98     12.37 o 
   7  -6  10      112.56      106.82      9.47 o 
  -8  -5  10      183.59      186.14     11.20 o 
  -7  -5  10        5.71       11.04      4.76 o 
  -6  -5  10       42.31       39.88      6.22 o 
  -5  -5  10       39.06       43.80      6.16 o 
  -4  -5  10      264.13      271.51     11.65 o 
  -3  -5  10        0.01       -1.34      4.54 o 
  -2  -5  10        1.99        0.56      4.15 o 
  -1  -5  10     1326.48     1296.40     18.53 o 
   0  -5  10       26.58       28.47      2.93 o 
   1  -5  10      189.48      211.03      6.11 o 
   2  -5  10      906.73      966.14     15.54 o 
   3  -5  10      795.51      836.59     14.36 o 
   4  -5  10      380.30      370.61     10.78 o 
   5  -5  10      151.93      146.04     10.05 o 
   6  -5  10       82.19       95.87      5.24 o 
   7  -5  10       35.52       42.52      8.65 o 
  -9  -4  10       22.66       21.06      5.32 o 
  -8  -4  10        7.18        6.05      4.54 o 
  -7  -4  10      205.16      190.40     10.31 o 
  -6  -4  10        0.53       -0.06      4.26 o 
  -5  -4  10     1072.88     1118.86     26.33 o 
  -4  -4  10     3414.00     3365.33     61.95 o 
  -3  -4  10      657.05      658.02     17.53 o 
  -2  -4  10      388.42      395.64     12.66 o 
  -1  -4  10     1079.88     1067.58     19.94 o 
   0  -4  10       84.91       96.29      4.20 o 
   1  -4  10      313.65      309.15      7.33 o 
   2  -4  10     1406.25     1440.39     20.92 o 
   3  -4  10     1545.69     1473.67     29.91 o 
   4  -4  10      826.01      842.67     14.82 o 
   5  -4  10      532.28      521.35     11.30 o 
   6  -4  10      217.10      245.04      7.77 o 
   7  -4  10      115.07      121.96      6.20 o 
 -10  -3  10       40.69       45.77      6.50 o 
  -9  -3  10       94.14      109.90      8.96 o 
  -8  -3  10      282.44      303.16     12.88 o 
  -7  -3  10       24.67       25.04      5.43 o 
  -6  -3  10       75.78       74.05      7.06 o 
  -5  -3  10      183.85      191.63      9.75 o 
  -4  -3  10      342.90      337.94     12.16 o 
  -3  -3  10      356.19      335.54     11.26 o 
  -2  -3  10       23.79       19.33      4.09 o 
  -1  -3  10     1855.89     1836.20     35.40 o 
   0  -3  10      673.56      679.27     20.36 o 
   1  -3  10      977.41     1001.08     15.47 o 
   2  -3  10       13.17       17.48      2.75 o 
   3  -3  10     1868.75     1864.27     36.63 o 
   4  -3  10      611.98      621.78     12.11 o 
   5  -3  10       48.05       49.29      8.12 o 
   6  -3  10       39.08       45.79      4.06 o 
   7  -3  10        5.03        5.75      2.97 o 
 -10  -2  10       23.00       26.89      6.05 o 
  -9  -2  10      153.36      154.66      9.30 o 
  -8  -2  10      228.73      234.37     10.92 o 
  -7  -2  10      119.05      132.61     13.08 o 
  -6  -2  10     1989.24     1977.70     39.66 o 
  -5  -2  10     1302.77     1293.58     28.29 o 
  -4  -2  10      128.07      115.84      7.45 o 
  -3  -2  10      212.65      200.65      8.57 o 
  -2  -2  10       42.21       42.85      4.54 o 
  -1  -2  10      631.14      637.80     15.52 o 
   0  -2  10     2545.12     2553.28     32.43 o 
   1  -2  10     1429.81     1416.48     28.51 o 
   2  -2  10      161.56      170.76      5.49 o 
   3  -2  10       18.38       26.85      7.06 o 
   4  -2  10      513.52      511.71     10.79 o 
   5  -2  10      431.50      425.55     10.12 o 
   6  -2  10        0.40        1.49      2.46 o 
 -10  -1  10        9.88       15.29      4.71 o 
  -9  -1  10       10.41        6.78      4.43 o 
  -8  -1  10       10.03       10.50      3.03 o 
  -7  -1  10      208.11      204.85      6.75 o 
  -6  -1  10      820.56      810.58     15.63 o 
  -5  -1  10      237.46      255.10     10.31 o 
  -4  -1  10       47.12       46.27      5.21 o 
  -3  -1  10     2561.41     2457.37     45.32 o 
  -2  -1  10      213.26      205.02      8.12 o 
  -1  -1  10       64.62       68.23      5.04 o 
   0  -1  10      293.66      288.43      9.52 o 
   1  -1  10     3295.28     3258.72     68.40 o 
   2  -1  10      213.29      211.35      5.98 o 
   3  -1  10      124.60      121.64      5.10 o 
   4  -1  10      258.94      261.45      7.50 o 
   5  -1  10      778.83      759.19     14.64 o 
   6  -1  10      146.90      137.10      6.14 o 
 -10   0  10      284.44      268.43     11.93 o 
  -9   0  10      124.36      136.91      6.83 o 
  -8   0  10        8.14       14.39      5.63 o 
  -7   0  10      287.30      301.84      8.08 o 
  -6   0  10      495.33      474.46     10.18 o 
  -5   0  10       12.71       14.79      4.76 o 
  -4   0  10       39.05       36.35      4.71 o 
  -3   0  10     1178.66     1153.99     24.37 o 
  -2   0  10     2834.13     2804.83     50.36 o 
  -1   0  10      300.21      307.53      9.86 o 
   0   0  10        2.18        0.28      2.58 o 
   1   0  10      154.09      148.53      4.88 o 
   2   0  10      949.44      964.38     19.27 o 
   3   0  10       91.71      104.01      5.46 o 
   4   0  10      332.39      345.20      8.93 o 
   5   0  10      259.24      249.41      9.97 o 
 -10   1  10       53.20       55.10      4.76 o 
  -9   1  10        0.26        3.64      3.01 o 
  -8   1  10       37.35       36.84      3.70 o 
  -7   1  10       51.48       59.23      4.34 o 
  -6   1  10      299.20      292.00      7.90 o 
  -5   1  10      116.27      125.48      7.62 o 
  -4   1  10      132.76      120.21      6.61 o 
  -3   1  10     2691.07     2583.79     47.00 o 
  -2   1  10      798.27      810.83     18.32 o 
  -1   1  10       21.96       18.26      3.59 o 
   0   1  10       78.41       74.28      5.32 o 
   1   1  10     3393.95     3448.85     43.55 o 
   2   1  10     1073.12     1087.19     17.36 o 
   3   1  10     1037.25     1049.92     17.50 o 
   4   1  10       12.22        5.62      4.34 o 
   5   1  10      146.39      144.80      8.57 o 
 -10   2  10       87.08       95.28      8.57 o 
  -9   2  10       44.45       60.50      4.78 o 
  -8   2  10      383.06      388.03      9.89 o 
  -7   2  10      232.83      244.07      7.53 o 
  -6   2  10      825.82      787.07     14.30 o 
  -5   2  10      538.29      543.81     17.00 o 
  -4   2  10      411.86      416.03     12.16 o 
  -3   2  10      103.22      107.10      5.94 o 
  -2   2  10        6.21        4.93      2.74 o 
  -1   2  10      978.55     1007.17     22.18 o 
   0   2  10     1383.87     1423.87     29.52 o 
   1   2  10      926.65      890.77     21.45 o 
   2   2  10      268.57      285.45      7.60 o 
   3   2  10      857.74      836.16     20.70 o 
   4   2  10        0.05       -2.55      2.03 o 
 -10   3  10       35.64       34.00      6.78 o 
  -9   3  10        8.72       15.52      5.38 o 
  -8   3  10      104.98      137.80      9.24 o 
  -7   3  10        7.50       13.67      4.59 o 
  -6   3  10        4.64        2.51      2.67 o 
  -5   3  10      916.03      871.17     15.07 o 
  -4   3  10       80.55       88.06      5.83 o 
  -3   3  10      634.08      642.00     15.74 o 
  -2   3  10      299.46      306.52     10.14 o 
  -1   3  10     2686.67     2695.77     49.41 o 
   0   3  10      415.84      442.19     13.28 o 
   1   3  10        3.43        7.79      3.19 o 
   2   3  10      110.34      108.61      7.06 o 
   3   3  10      369.18      352.17      9.17 o 
  -9   4  10      146.09      137.74     10.31 o 
  -8   4  10      678.05      649.00     21.34 o 
  -7   4  10        7.37       11.09      4.37 o 
  -6   4  10       66.74       71.14      7.11 o 
  -5   4  10       98.62      107.77      8.07 o 
  -4   4  10      439.92      462.43      9.98 o 
  -3   4  10       66.20       66.99      4.00 o 
  -2   4  10       76.77       86.38      5.71 o 
  -1   4  10     1166.87     1133.93     24.76 o 
   0   4  10      579.86      581.50     16.08 o 
   1   4  10      265.51      247.93     10.08 o 
   2   4  10       41.05       41.56      4.76 o 
  -9   5  10        1.02        3.87      4.99 o 
  -8   5  10       34.25       32.99      6.50 o 
  -7   5  10      258.64      237.84     12.55 o 
  -6   5  10        0.17       -5.29      3.53 o 
  -5   5  10      300.47      278.29     12.77 o 
  -4   5  10      383.34      356.99     14.28 o 
  -3   5  10      582.33      610.69     19.16 o 
  -2   5  10      197.62      198.25      6.41 o 
  -1   5  10      663.79      655.89     17.03 o 
   0   5  10      132.70      131.19      7.45 o 
   1   5  10       80.14       76.35      5.83 o 
  -7   6  10       63.38       65.20      8.01 o 
  -6   6  10       20.25       36.52      6.33 o 
  -5   6  10        3.42        1.18      4.31 o 
  -4   6  10      278.27      255.26     12.44 o 
  -3   6  10      241.57      217.79     11.60 o 
  -2   6  10      162.79      196.22     10.47 o 
  -1   6  10        1.52        5.71      3.98 o 
  -1 -10  11       29.34       26.89      4.76 o 
   0 -10  11      152.63      165.14      8.96 o 
   1 -10  11      127.39      148.95      8.74 o 
   2 -10  11       33.09       44.03      5.60 o 
   3 -10  11        0.37        8.91      4.76 o 
   4 -10  11      200.97      224.06     11.26 o 
  -4  -9  11       16.46       14.06      5.60 o 
  -3  -9  11      221.82      244.12     11.54 o 
  -2  -9  11       36.05       29.97      5.32 o 
  -1  -9  11        9.43       12.13      2.98 o 
   0  -9  11       68.52       66.60      5.99 o 
   1  -9  11      457.39      477.87     15.07 o 
   2  -9  11       33.23       30.92      5.27 o 
   3  -9  11       71.98       75.96      7.17 o 
   4  -9  11       32.36       27.45      5.55 o 
   5  -9  11       79.14       86.26      8.12 o 
  -6  -8  11      135.55      137.41     10.25 o 
  -5  -8  11       20.61       21.01      5.43 o 
  -4  -8  11        3.10        4.65      4.48 o 
  -3  -8  11      220.18      227.31     11.43 o 
  -2  -8  11       40.28       46.33      6.55 o 
  -1  -8  11      126.86      126.84      5.40 o 
   0  -8  11      103.66       96.89      5.15 o 
   1  -8  11      666.87      644.15     12.51 o 
   2  -8  11       58.32       61.56      8.40 o 
   3  -8  11       18.07       21.12      5.21 o 
   4  -8  11      147.79      151.52      9.47 o 
   5  -8  11       47.51       53.72      7.45 o 
   6  -8  11      122.75      132.70     10.53 o 
  -7  -7  11       34.74       40.39      6.78 o 
  -6  -7  11      228.87      229.27     12.04 o 
  -5  -7  11       56.33       62.29      7.28 o 
  -4  -7  11       30.88       34.39      5.94 o 
  -3  -7  11      241.49      229.22     10.98 o 
  -2  -7  11      381.22      347.58     13.33 o 
  -1  -7  11      299.61      310.22     12.55 o 
   0  -7  11      125.98      106.86      4.99 o 
   1  -7  11      153.66      146.64      5.59 o 
   2  -7  11        0.86        0.97      3.36 o 
   3  -7  11      142.72      144.51      5.81 o 
   4  -7  11       96.16       99.00      5.25 o 
   5  -7  11      325.62      322.82     13.89 o 
   6  -7  11      207.94      190.40     11.54 o 
  -7  -6  11      172.31      184.80     10.98 o 
  -6  -6  11        0.28       -1.18      4.43 o 
  -5  -6  11       19.08       18.32      5.38 o 
  -4  -6  11      506.65      472.55     15.96 o 
  -3  -6  11       18.94       18.93      5.32 o 
  -2  -6  11      226.05      250.67     11.54 o 
  -1  -6  11      339.89      332.29     12.44 o 
   0  -6  11        8.15        5.62      3.02 o 
   1  -6  11      366.46      363.31     10.08 o 
   2  -6  11      122.28      147.54      5.69 o 
   3  -6  11      236.27      224.04      7.00 o 
   4  -6  11       77.99       88.00      8.09 o 
   5  -6  11       78.54       75.87      4.72 o 
   6  -6  11      279.08      279.29      8.51 o 
  -8  -5  11       50.51       76.97      7.84 o 
  -7  -5  11       38.15       42.80      6.55 o 
  -6  -5  11      164.59      169.22     10.19 o 
  -5  -5  11     2437.55     2487.50     49.63 o 
  -4  -5  11      275.56      287.03     12.16 o 
  -3  -5  11      197.94      193.20      9.97 o 
  -2  -5  11      218.09      218.80     10.03 o 
  -1  -5  11     1193.97     1114.89     25.15 o 
   0  -5  11       62.43       63.35      5.66 o 
   1  -5  11       18.67       31.00      3.13 o 
   2  -5  11       66.89       75.63      4.29 o 
   3  -5  11     1571.98     1507.81     22.60 o 
   4  -5  11       23.53       25.72      8.68 o 
   5  -5  11       18.89       20.56      4.45 o 
   6  -5  11      129.37      143.80      7.25 o 
  -9  -4  11       68.67       67.56      7.51 o 
  -8  -4  11       62.93       73.04      7.67 o 
  -7  -4  11        0.16        4.31      4.65 o 
  -6  -4  11       38.82       45.15      6.22 o 
  -5  -4  11       29.00       35.85      5.83 o 
  -4  -4  11       83.07       83.46      6.83 o 
  -3  -4  11       99.70      107.49      7.73 o 
  -2  -4  11       45.95       53.44      5.27 o 
  -1  -4  11      803.63      791.39     19.38 o 
   0  -4  11      613.17      633.93     16.41 o 
   1  -4  11       62.80       58.11      7.98 o 
   2  -4  11      953.70      948.13     15.68 o 
   3  -4  11      333.07      360.62      8.77 o 
   4  -4  11       79.40       94.07      4.82 o 
   5  -4  11       45.40       49.04      4.09 o 
   6  -4  11       58.70       55.79      4.48 o 
  -9  -3  11       11.63        8.91      4.65 o 
  -8  -3  11      501.87      496.97     16.80 o 
  -7  -3  11      538.14      513.95     16.64 o 
  -6  -3  11       49.55       56.24      6.50 o 
  -5  -3  11      353.67      346.68     12.94 o 
  -4  -3  11      220.25      211.01      9.91 o 
  -3  -3  11      346.93      329.88     11.48 o 
  -2  -3  11       33.07       27.28      4.59 o 
  -1  -3  11     2195.19     2228.76     42.29 o 
   0  -3  11      105.92      110.35      6.50 o 
   1  -3  11      747.19      735.03     12.73 o 
   2  -3  11        2.00        4.33      2.31 o 
   3  -3  11      517.55      553.80     11.21 o 
   4  -3  11      908.32      943.15     16.51 o 
   5  -3  11      365.03      380.91     10.28 o 
   6  -3  11        1.82       -0.48      2.91 o 
  -9  -2  11        1.79        5.55      4.54 o 
  -8  -2  11       62.89       69.74      7.06 o 
  -7  -2  11      241.54      236.83      7.38 o 
  -6  -2  11       31.30       29.97      5.49 o 
  -5  -2  11        0.25       -3.70      3.98 o 
  -4  -2  11      461.93      435.97     13.78 o 
  -3  -2  11      130.82      131.13      7.51 o 
  -2  -2  11     1328.24     1306.07     27.45 o 
  -1  -2  11      325.75      332.29     10.98 o 
   0  -2  11     1193.41     1121.44     24.20 o 
   1  -2  11      567.58      568.28     15.18 o 
   2  -2  11      144.91      153.16      5.37 o 
   3  -2  11      126.81      132.04      5.35 o 
   4  -2  11      227.29      233.74      7.15 o 
   5  -2  11      952.75      934.18     16.95 o 
   6  -2  11        0.02        0.08      3.73 o 
 -10  -1  11      126.77      118.70      8.51 o 
  -9  -1  11      104.65       93.66      7.73 o 
  -8  -1  11      370.21      355.48     12.24 o 
  -7  -1  11      194.34      173.84      6.78 o 
  -6  -1  11       87.81       87.38      7.17 o 
  -5  -1  11      236.65      243.61     10.31 o 
  -4  -1  11      187.85      179.98      8.63 o 
  -3  -1  11     1370.60     1364.10     28.46 o 
  -2  -1  11      350.42      333.58     10.92 o 
  -1  -1  11       14.79       16.47      3.64 o 
   0  -1  11      110.89      111.53      6.39 o 
   1  -1  11      581.73      553.49     15.12 o 
   2  -1  11      291.78      285.05      7.38 o 
   3  -1  11        6.95        8.40      2.46 o 
   4  -1  11      315.54      297.21      8.40 o 
   5  -1  11      924.91      968.15     29.30 o 
 -10   0  11      128.81      129.17      8.74 o 
  -9   0  11      110.51      111.23      5.84 o 
  -8   0  11      232.62      215.30      7.43 o 
  -7   0  11        0.94        2.65      2.73 o 
  -6   0  11     1054.58     1022.89     17.26 o 
  -5   0  11        9.91       10.36      4.09 o 
  -4   0  11      147.45      150.96      7.79 o 
  -3   0  11      828.92      848.75     20.00 o 
  -2   0  11     1929.86     1886.00     36.58 o 
  -1   0  11       68.42       71.31      5.27 o 
   0   0  11      201.74      199.87      8.40 o 
   1   0  11      357.72      347.75     11.65 o 
   2   0  11      932.01      949.25     22.97 o 
   3   0  11      347.55      368.41      9.07 o 
   4   0  11      171.44      171.34      6.53 o 
   5   0  11      461.67      451.36     11.15 o 
 -10   1  11      198.45      234.97      8.30 o 
  -9   1  11      118.39      125.41      6.21 o 
  -8   1  11        4.28        0.90      2.86 o 
  -7   1  11        1.28       10.03      3.25 o 
  -6   1  11      604.04      577.07     11.97 o 
  -5   1  11      627.82      604.41     16.47 o 
  -4   1  11      441.47      440.34     13.28 o 
  -3   1  11      176.33      173.26      8.01 o 
  -2   1  11        8.91        3.87      2.86 o 
  -1   1  11      250.62      247.87      9.30 o 
   0   1  11       20.48       21.17      3.75 o 
   1   1  11      755.81      778.73     19.77 o 
   2   1  11      465.73      471.82     14.79 o 
   3   1  11      301.29      308.82     12.04 o 
   4   1  11        1.52        3.89      2.51 o 
 -10   2  11       64.67       56.97      7.28 o 
  -9   2  11        9.30       13.16      4.76 o 
  -8   2  11       29.53       34.53      3.98 o 
  -7   2  11       72.89       75.76      4.93 o 
  -6   2  11      482.10      467.92     10.63 o 
  -5   2  11      480.42      466.14     10.35 o 
  -4   2  11        9.02       11.48      3.42 o 
  -3   2  11      381.13      383.37     11.76 o 
  -2   2  11     1043.10     1074.16     23.41 o 
  -1   2  11      623.98      645.36     16.52 o 
   0   2  11      215.35      235.72      9.41 o 
   1   2  11        0.45        1.29      2.91 o 
   2   2  11      888.54      895.02     22.69 o 
   3   2  11      487.17      452.67     15.29 o 
  -9   3  11      216.04      205.97     11.93 o 
  -8   3  11      260.14      294.20     13.61 o 
  -7   3  11      157.90      149.62      9.52 o 
  -6   3  11       22.07       28.50      3.78 o 
  -5   3  11        5.11        2.23      2.51 o 
  -4   3  11      316.68      319.63     10.92 o 
  -3   3  11      167.28      164.13      7.79 o 
  -2   3  11      400.81      416.65     12.60 o 
  -1   3  11      244.37      258.63      9.69 o 
   0   3  11      671.52      690.06     18.26 o 
   1   3  11       38.40       38.88      4.87 o 
   2   3  11       43.82       39.49      5.04 o 
  -9   4  11       20.36       20.17      6.16 o 
  -8   4  11      208.84      218.46     12.21 o 
  -7   4  11       43.61       53.10      6.78 o 
  -6   4  11       91.76       80.21      7.67 o 
  -5   4  11      250.98      246.08     11.88 o 
  -4   4  11      856.20      840.30     23.41 o 
  -3   4  11       30.14       36.30      4.43 o 
  -2   4  11      173.26      174.32      8.01 o 
  -1   4  11       79.74       81.00      5.83 o 
   0   4  11      777.54      760.42     19.66 o 
   1   4  11       10.29        6.11      3.53 o 
  -7   5  11       41.65       53.44      7.23 o 
  -6   5  11       21.55       23.30      5.43 o 
  -5   5  11        2.61        2.52      3.70 o 
  -4   5  11      415.16      415.58     15.96 o 
  -3   5  11      138.32      147.10      9.86 o 
  -2   5  11      117.33      128.11      8.91 o 
  -1   5  11      100.13      107.94      6.72 o 
   1 -10  12       62.54       73.10      6.61 o 
   2 -10  12        3.14        5.71      4.20 o 
  -4  -9  12       45.74       50.25      6.72 o 
  -3  -9  12      134.52      155.84     10.08 o 
  -2  -9  12       23.19       44.31      6.61 o 
  -1  -9  12        3.29       14.56      5.38 o 
   2  -9  12       27.19       30.98      5.27 o 
   3  -9  12        4.74        6.72      3.87 o 
   4  -9  12       19.37       28.68      5.38 o 
  -5  -8  12        1.14        7.17      5.43 o 
  -4  -8  12        0.29        4.76      5.15 o 
  -3  -8  12      120.46      136.01      9.35 o 
  -2  -8  12      277.56      305.01     13.28 o 
  -1  -8  12        4.95        9.19      4.76 o 
   0  -8  12      117.46      125.31      8.85 o 
   1  -8  12      172.36      198.85      6.88 o 
   2  -8  12      172.82      187.90      9.77 o 
   3  -8  12       69.37       62.40      6.78 o 
   4  -8  12       35.77       48.73      6.72 o 
   5  -8  12      111.81      119.71      9.30 o 
  -6  -7  12      100.17      120.15      9.30 o 
  -5  -7  12        9.98       14.34      5.15 o 
  -4  -7  12      188.38      189.39     10.76 o 
  -3  -7  12      561.13      543.19     17.65 o 
  -2  -7  12      460.29      476.30     16.36 o 
  -1  -7  12      427.99      436.64     15.24 o 
   0  -7  12        0.94        5.66      4.03 o 
   1  -7  12       98.26      103.52      7.62 o 
   2  -7  12        8.48        4.99      2.89 o 
   3  -7  12      258.10      261.49      7.85 o 
   4  -7  12        9.01       14.51      3.35 o 
   5  -7  12      338.46      330.66     14.62 o 
  -7  -6  12        2.33       -3.36      4.31 o 
  -6  -6  12      203.02      211.80     11.54 o 
  -5  -6  12      199.61      205.02     11.20 o 
  -4  -6  12      381.99      401.35     14.96 o 
  -3  -6  12      305.02      287.03     12.44 o 
  -2  -6  12       61.99       56.69      6.55 o 
  -1  -6  12       94.27       91.64      7.34 o 
   0  -6  12      464.42      459.16     14.68 o 
   1  -6  12        4.44       11.26      3.87 o 
   2  -6  12      233.15      229.49      7.02 o 
   3  -6  12      372.61      343.24      8.96 o 
   4  -6  12       18.74       19.48      5.74 o 
   5  -6  12       16.19       23.63      3.59 o 
  -8  -5  12       55.07       35.01      6.44 o 
  -7  -5  12       39.97       46.44      6.72 o 
  -6  -5  12        2.15       -3.59      4.48 o 
  -5  -5  12      483.25      473.62     16.24 o 
  -4  -5  12      318.26      319.96     13.00 o 
  -3  -5  12        7.87        8.85      4.54 o 
  -2  -5  12      254.64      260.59     11.04 o 
  -1  -5  12      324.62      338.50     12.44 o 
   0  -5  12      251.51      239.80      9.97 o 
   1  -5  12        3.21        1.51      3.14 o 
   2  -5  12       88.55       78.16      5.49 o 
   3  -5  12      526.22      526.46     11.33 o 
   4  -5  12       12.77        8.54      4.31 o 
   5  -5  12        5.04       10.58      2.98 o 
  -7  -4  12       74.34       78.48      7.67 o 
  -6  -4  12      120.62      122.11      8.85 o 
  -5  -4  12      179.17      183.68     10.08 o 
  -4  -4  12     1068.85     1023.02     25.10 o 
  -3  -4  12        8.72       11.20      4.48 o 
  -2  -4  12       38.07       33.78      5.10 o 
  -1  -4  12       96.36      118.98      7.45 o 
   0  -4  12     1681.49     1582.79     32.66 o 
   1  -4  12      117.22      109.85      6.78 o 
   2  -4  12        0.60        4.15      3.14 o 
   3  -4  12      307.66      321.52     19.21 o 
   4  -4  12      127.25      127.98      5.73 o 
   5  -4  12       68.24       83.89      5.29 o 
  -9  -3  12       30.28       37.14      6.39 o 
  -8  -3  12       52.49       66.10      7.28 o 
  -7  -3  12        9.39       14.17      5.10 o 
  -6  -3  12       46.07       52.32      6.55 o 
  -5  -3  12       95.25       96.96      7.79 o 
  -4  -3  12      600.62      614.89     17.70 o 
  -3  -3  12      184.55      187.93      9.30 o 
  -2  -3  12      205.94      218.63      9.58 o 
  -1  -3  12      881.66      898.78     21.57 o 
   0  -3  12      584.16      586.15     15.96 o 
   1  -3  12       74.44       95.06      6.27 o 
   2  -3  12       96.96      100.66      6.61 o 
   3  -3  12      697.96      723.00     13.68 o 
   4  -3  12      121.68      136.70      6.00 o 
   5  -3  12      133.86      134.95      7.34 o 
  -9  -2  12        0.02        2.63      4.54 o 
  -8  -2  12      285.99      266.80     11.99 o 
  -7  -2  12      147.85      158.78      6.38 o 
  -6  -2  12      414.79      415.47     14.40 o 
  -5  -2  12      307.26      297.50     11.93 o 
  -4  -2  12      764.42      756.83     19.83 o 
  -3  -2  12      119.13      128.11      7.73 o 
  -2  -2  12      926.72      906.90     21.62 o 
  -1  -2  12        1.82        3.53      3.47 o 
   0  -2  12      571.92      608.84     16.24 o 
   1  -2  12      716.26      683.17     17.70 o 
   2  -2  12      152.73      148.55      7.84 o 
   3  -2  12       24.43       28.34      4.54 o 
   4  -2  12      461.83      488.92     15.32 o 
   5  -2  12      139.75      140.69      6.31 o 
  -9  -1  12       12.60       15.29      4.99 o 
  -8  -1  12       79.17       87.24      5.32 o 
  -7  -1  12       93.50       84.08      4.95 o 
  -6  -1  12      263.13      255.83     11.43 o 
  -5  -1  12       70.44       75.12      6.72 o 
  -4  -1  12      142.13      130.07      7.73 o 
  -3  -1  12      851.92      812.40     20.11 o 
  -2  -1  12     1467.22     1427.12     29.91 o 
  -1  -1  12      115.04      103.91      6.50 o 
   0  -1  12       24.53       22.97      4.03 o 
   1  -1  12      716.45      711.40     18.54 o 
   2  -1  12      162.51      169.67      8.51 o 
   3  -1  12       71.93       75.57      6.50 o 
   4  -1  12      129.27      128.33      8.18 o 
  -9   0  12        3.53        7.66      2.89 o 
  -8   0  12       34.65       32.58      4.09 o 
  -7   0  12      525.23      504.12     11.49 o 
  -6   0  12      529.48      485.83     15.57 o 
  -5   0  12      158.15      156.56      8.57 o 
  -4   0  12        4.51       10.31      4.43 o 
  -3   0  12      106.54      117.19      7.11 o 
  -2   0  12     1073.03     1080.60     24.20 o 
  -1   0  12       36.37       43.64      4.59 o 
   0   0  12       28.13       29.46      4.43 o 
   1   0  12      394.92      379.23     12.72 o 
   2   0  12      783.05      791.17     20.89 o 
   3   0  12       12.98       12.55      3.87 o 
  -9   1  12       76.38       68.35      5.03 o 
  -8   1  12        3.39        6.37      3.07 o 
  -7   1  12       70.64       77.25      5.03 o 
  -6   1  12      708.15      694.61     13.75 o 
  -5   1  12     1113.64     1053.44     24.37 o 
  -4   1  12        3.26       -0.50      3.19 o 
  -3   1  12       41.47       36.58      4.54 o 
  -2   1  12      122.20      118.19      6.78 o 
  -1   1  12      952.57      906.62     21.51 o 
   0   1  12      127.00      125.64      7.17 o 
   1   1  12      672.22      644.35     17.98 o 
   2   1  12      363.94      380.18     13.61 o 
   3   1  12       98.12      100.72      7.39 o 
  -9   2  12      291.12      301.98     13.89 o 
  -8   2  12       71.49       74.12     14.73 o 
  -7   2  12      129.94      117.91     10.45 o 
  -6   2  12      179.54      176.46     10.76 o 
  -5   2  12        3.25        6.95      4.09 o 
  -4   2  12      310.08      308.09     11.04 o 
  -3   2  12       17.21       16.58      4.15 o 
  -2   2  12      563.85      524.37     14.79 o 
  -1   2  12      229.98      236.67      9.52 o 
   0   2  12      349.44      372.34     12.77 o 
   1   2  12       63.62       74.78      6.33 o 
   2   2  12      195.50      191.52      9.58 o 
  -8   3  12      260.36      283.16     13.61 o 
  -7   3  12        7.17        5.66      4.03 o 
  -6   3  12      322.84      317.08      8.90 o 
  -5   3  12      129.33      116.82      6.75 o 
  -4   3  12      466.16      486.72     14.51 o 
  -3   3  12       84.86       92.09      6.50 o 
  -2   3  12       28.77       29.13      4.20 o 
  -1   3  12     1008.24     1043.63     24.20 o 
   0   3  12      245.60      253.36     10.53 o 
   1   3  12        0.27       -0.17      2.86 o 
  -7   4  12       62.33       58.48      7.45 o 
  -6   4  12       22.95       15.18      4.82 o 
  -5   4  12       29.30       37.31      5.88 o 
  -4   4  12      333.26      339.23     14.17 o 
  -3   4  12      180.01      184.80      8.57 o 
  -2   4  12        3.35        5.88      3.53 o 
  -1   4  12      209.89      194.21      9.02 o 
  -2  -9  13       11.03       12.04      5.04 o 
  -1  -9  13       64.65       77.64      7.95 o 
   0  -9  13       15.63       14.28      5.60 o 
  -4  -8  13       29.82       39.66      6.44 o 
  -3  -8  13       57.66       56.58      7.17 o 
  -2  -8  13      645.55      678.63     20.78 o 
  -1  -8  13        8.05       12.72      5.49 o 
   0  -8  13        0.04        7.95      4.59 o 
   1  -8  13      226.08      208.32     10.70 o 
   2  -8  13      184.03      204.35     10.19 o 
   3  -8  13       42.47       50.30      6.27 o 
  -5  -7  13        6.35        7.11      5.15 o 
  -4  -7  13        1.88       -1.40      4.65 o 
  -3  -7  13      139.80      121.78      9.13 o 
  -2  -7  13      356.67      366.51     14.34 o 
  -1  -7  13       44.48       53.10      6.78 o 
   0  -7  13       51.76       54.90      6.27 o 
   1  -7  13      536.10      488.96     15.74 o 
   2  -7  13       41.05       45.48      5.88 o 
   3  -7  13      224.42      236.22     10.70 o 
   4  -7  13       37.48       40.81      4.13 o 
  -6  -6  13       90.97       94.61      9.24 o 
  -5  -6  13      353.65      362.03     14.73 o 
  -4  -6  13      280.52      268.99     12.49 o 
  -3  -6  13       94.97       93.94      8.12 o 
  -2  -6  13      131.03      147.15      9.75 o 
  -1  -6  13        8.47        7.23      4.37 o 
   0  -6  13      329.59      314.81     12.16 o 
   1  -6  13      104.65      122.96      8.18 o 
   2  -6  13      616.31      602.00     17.48 o 
   3  -6  13      236.28      236.22     10.42 o 
   4  -6  13       62.81       65.04      5.49 o 
  -7  -5  13       55.53       51.53      7.56 o 
  -6  -5  13      314.47      328.31     14.06 o 
  -5  -5  13        7.20       13.39      5.27 o 
  -4  -5  13      305.89      276.55     12.38 o 
  -3  -5  13        0.28        3.08      4.26 o 
  -2  -5  13       20.64       21.57      5.21 o 
  -1  -5  13      816.22      733.75     19.77 o 
   0  -5  13      459.44      448.02     14.51 o 
   1  -5  13       13.70       16.64      4.15 o 
   2  -5  13       16.57       13.84      4.09 o 
   3  -5  13      389.46      419.62     13.78 o 
   4  -5  13       83.02       75.51      6.27 o 
  -8  -4  13       99.98       95.73      8.63 o 
  -7  -4  13       84.17       83.97      8.01 o 
  -6  -4  13        1.30        5.71      4.76 o 
  -5  -4  13       25.37       16.52      5.15 o 
  -4  -4  13      400.89      396.15     14.34 o 
  -3  -4  13        8.05       12.55      4.54 o 
  -2  -4  13       20.01       18.32      4.71 o 
  -1  -4  13      716.54      654.77     18.15 o 
   0  -4  13     1390.36     1391.72     30.36 o 
   1  -4  13        7.96       10.08      3.87 o 
   2  -4  13       37.30       30.53      4.54 o 
   3  -4  13      121.72      121.78      7.56 o 
   4  -4  13      284.30      302.37     12.21 o 
  -8  -3  13      100.63      100.88      8.46 o 
  -7  -3  13       67.84       67.67      7.73 o 
  -6  -3  13        4.35       -0.67      4.26 o 
  -5  -3  13       37.14       42.12      6.11 o 
  -4  -3  13      250.37      231.51     10.76 o 
  -3  -3  13      827.03      768.88     20.33 o 
  -2  -3  13       45.73       36.75      4.76 o 
  -1  -3  13      218.59      257.79     10.59 o 
   0  -3  13      210.23      247.25     10.25 o 
   1  -3  13      502.15      479.78     14.68 o 
   2  -3  13      174.01      170.34      8.68 o 
   3  -3  13      414.60      442.86     14.73 o 
   4  -3  13      135.01      146.76      8.57 o 
  -8  -2  13       17.09       20.05      5.83 o 
  -7  -2  13        3.50        4.10      2.75 o 
  -6  -2  13        5.31        2.97      4.93 o 
  -5  -2  13        4.07        4.48      4.48 o 
  -4  -2  13     1037.01     1009.35     24.65 o 
  -3  -2  13      495.14      442.86     14.28 o 
  -2  -2  13      294.72      312.18     11.65 o 
  -1  -2  13       47.57       59.15      5.71 o 
   0  -2  13      739.38      744.79     19.33 o 
   1  -2  13      108.56      117.63      7.23 o 
   2  -2  13      401.52      405.28     13.78 o 
   3  -2  13       37.45       45.43      5.55 o 
  -8  -1  13      146.58      152.89      6.57 o 
  -7  -1  13      129.68      131.47      5.94 o 
  -6  -1  13       73.02       78.37      7.23 o 
  -5  -1  13      188.67      169.62      9.24 o 
  -4  -1  13      222.55      242.27     10.53 o 
  -3  -1  13      674.11      685.92     18.54 o 
  -2  -1  13      311.83      335.03     11.93 o 
  -1  -1  13      112.05      107.21      7.06 o 
   0  -1  13       47.28       48.40      5.32 o 
   1  -1  13      599.06      547.05     16.19 o 
   2  -1  13      636.26      592.93     17.53 o 
   3  -1  13        0.76        5.94      3.59 o 
  -8   0  13       37.52       33.22      4.21 o 
  -7   0  13        3.09        5.16      2.91 o 
  -6   0  13      618.58      600.21     18.09 o 
  -5   0  13      440.20      446.17     14.73 o 
  -4   0  13      103.32       95.17      7.00 o 
  -3   0  13       96.52       86.66      6.67 o 
  -2   0  13      726.69      731.18     19.10 o 
  -1   0  13       57.58       68.51      6.05 o 
   0   0  13        9.13        5.77      3.75 o 
   1   0  13      241.15      251.29     10.70 o 
   2   0  13      633.18      663.96     19.21 o 
  -8   1  13        0.05       -3.13      2.80 o 
  -7   1  13       36.75       42.55      4.34 o 
  -6   1  13      462.42      436.63     10.86 o 
  -5   1  13      377.12      357.38     12.77 o 
  -4   1  13       85.80       78.37      6.39 o 
  -3   1  13        5.68       10.08      3.81 o 
  -2   1  13      718.84      707.03     18.82 o 
  -1   1  13      563.97      573.38     16.41 o 
   0   1  13      284.61      268.76     10.81 o 
   1   1  13      163.89      156.51      8.63 o 
  -8   2  13      340.38      331.39     14.62 o 
  -7   2  13        6.33        1.15      3.01 o 
  -6   2  13      155.97      140.97     15.54 o 
  -5   2  13      109.14      109.12      7.62 o 
  -4   2  13      397.09      395.53     13.39 o 
  -3   2  13       14.01       12.55      3.87 o 
  -2   2  13      683.81      634.33     17.48 o 
  -1   2  13      250.41      270.39     10.76 o 
   0   2  13      335.84      346.51     12.60 o 
  -7   3  13       16.38       20.05      5.21 o 
  -6   3  13       40.48       45.32      6.55 o 
  -5   3  13      260.27      250.77      8.08 o 
  -4   3  13      205.16      214.65      9.86 o 
  -3   3  13      205.62      222.27      9.97 o 
  -2   3  13       26.70       29.30      4.87 o 
  -3  -8  14        0.07        2.69      5.43 o 
  -2  -8  14      340.01      373.85     15.40 o 
  -1  -8  14       54.44       47.05      7.45 o 
   0  -8  14        3.89        3.53      5.04 o 
   1  -8  14       30.79       46.94      6.67 o 
   2  -8  14      283.06      306.02     12.83 o 
  -4  -7  14        3.70        1.06      4.76 o 
  -3  -7  14        1.69        7.84      5.77 o 
  -2  -7  14       96.35      107.21      8.63 o 
  -1  -7  14       64.49       83.69      8.12 o 
   0  -7  14        0.61        3.75      4.15 o 
   1  -7  14      181.03      179.36     10.03 o 
   2  -7  14      228.91      238.57     11.26 o 
  -5  -6  14       27.32       27.45      6.72 o 
  -4  -6  14       67.09       85.82      8.18 o 
  -3  -6  14       11.57       22.97      5.60 o 
  -2  -6  14      365.46      343.66     13.72 o 
  -1  -6  14       12.12       10.03      4.65 o 
   0  -6  14      402.38      398.16     14.23 o 
   1  -6  14       67.94       74.39      7.23 o 
   2  -6  14      470.51      476.64     15.80 o 
   3  -6  14       85.95       93.21      7.62 o 
  -6  -5  14       60.07       73.66      7.79 o 
  -5  -5  14        4.20        2.52      4.65 o 
  -4  -5  14        1.80       11.48      5.04 o 
  -3  -5  14      160.62      169.11      9.97 o 
  -2  -5  14      258.07      260.87     11.82 o 
  -1  -5  14      348.53      294.81     12.16 o 
   0  -5  14      363.80      334.92     12.83 o 
   1  -5  14        5.41       15.18      4.26 o 
   2  -5  14        2.34        2.35      4.31 o 
   3  -5  14      218.76      207.04     10.03 o 
  -7  -4  14       76.85       88.17      8.46 o 
  -6  -4  14        4.01       -4.93      4.20 o 
  -5  -4  14        9.84        7.73      4.76 o 
  -4  -4  14      328.13      331.78     13.50 o 
  -3  -4  14       74.16       80.94      7.45 o 
  -2  -4  14        0.06        3.14      3.98 o 
  -1  -4  14        8.21        7.11      4.09 o 
   0  -4  14      725.42      705.52     19.61 o 
   1  -4  14        4.51        6.11      3.92 o 
   2  -4  14       34.02       21.40      4.54 o 
   3  -4  14      168.48      186.31     10.03 o 
  -7  -3  14      139.69      134.72      9.41 o 
  -6  -3  14       59.09       46.16      6.55 o 
  -5  -3  14       61.47       69.85      7.28 o 
  -4  -3  14      752.07      674.10     19.61 o 
  -3  -3  14      310.32      301.59     12.27 o 
  -2  -3  14        8.19        3.64      3.98 o 
  -1  -3  14       13.06       23.81      4.82 o 
   0  -3  14      409.51      401.63     13.89 o 
   1  -3  14      238.10      222.22     10.14 o 
   2  -3  14      143.14      134.72      8.35 o 
   3  -3  14      225.94      229.39     10.70 o 
  -7  -2  14      103.16      105.81      8.51 o 
  -6  -2  14      102.07      109.68      8.57 o 
  -5  -2  14       65.84       61.67      6.83 o 
  -4  -2  14      122.72      139.87      8.74 o 
  -3  -2  14        7.10        5.21      3.92 o 
  -2  -2  14      305.22      276.55     11.43 o 
  -1  -2  14        0.87       -4.87      3.25 o 
   0  -2  14     1094.86     1068.17     25.66 o 
   1  -2  14      133.85      147.60      8.46 o 
   2  -2  14      236.34      232.41     10.70 o 
  -7  -1  14       72.98       65.96      5.55 o 
  -6  -1  14      166.02      166.48      9.75 o 
  -5  -1  14       83.69       83.07      7.28 o 
  -4  -1  14      222.42      213.25     10.19 o 
  -3  -1  14      230.67      240.87     10.70 o 
  -2  -1  14      169.76      157.18      8.79 o 
  -1  -1  14       48.16       55.68      5.99 o 
   0  -1  14       69.06       64.36      6.11 o 
   1  -1  14      375.54      340.58     12.94 o 
  -7   0  14       18.98       22.57      3.78 o 
  -6   0  14      125.34      121.95      9.07 o 
  -5   0  14       52.05       50.47      6.27 o 
  -4   0  14        2.70        5.60      3.92 o 
  -3   0  14       29.01       35.12      5.27 o 
  -2   0  14      893.86      878.44     22.35 o 
  -1   0  14      205.30      195.78      9.52 o 
   0   0  14       45.36       43.13      5.49 o 
   1   0  14        3.75        2.52      3.70 o 
  -7   1  14       14.08        9.57      3.50 o 
  -6   1  14       99.59      109.07      6.78 o 
  -5   1  14      110.55      103.63      8.07 o 
  -4   1  14       12.86       14.28      4.37 o 
  -3   1  14       36.76       31.26      4.99 o 
  -2   1  14      283.27      288.59     11.54 o 
  -1   1  14      629.51      632.14     18.32 o 
  -6   2  14        4.51        4.18      2.97 o 
  -5   2  14      229.76      239.58     11.04 o 
  -4   2  14      323.80      331.67     12.77 o 
  -3   2  14       42.94       49.85      5.88 o 
  -2   2  14      356.29      356.15     13.00 o 
  -3  -7  15       35.10       38.76      7.45 o 
  -2  -7  15      192.10      225.13     12.32 o 
  -1  -7  15       73.14       68.23      7.95 o 
   0  -7  15        0.50        5.88      4.59 o 
  -4  -6  15       38.04       50.86      7.11 o 
  -3  -6  15       69.24       66.04      7.62 o 
  -2  -6  15      180.41      180.32     10.42 o 
  -1  -6  15        4.28        4.37      4.20 o 
   0  -6  15      173.30      191.74     10.25 o 
   1  -6  15       16.44        8.74      4.54 o 
  -5  -5  15       77.09       88.17      8.57 o 
  -4  -5  15       19.13       25.77      5.94 o 
  -3  -5  15      344.22      331.61     13.84 o 
  -2  -5  15      101.45      107.44      8.51 o 
  -1  -5  15      241.64      251.46     11.65 o 
   0  -5  15       46.53       56.07      6.39 o 
   1  -5  15       20.33       29.63      5.94 o 
  -6  -4  15        0.34       -1.57      4.82 o 
  -5  -4  15       27.23       25.43      6.11 o 
  -4  -4  15      278.96      278.12     12.72 o 
  -3  -4  15      240.14      217.73     11.20 o 
  -2  -4  15       21.78       15.68      4.93 o 
  -1  -4  15       28.04       22.80      4.99 o 
   0  -4  15      595.58      569.40     17.87 o 
   1  -4  15       56.95       54.78      6.39 o 
  -6  -3  15       42.75       33.22      6.39 o 
  -5  -3  15       20.17       22.91      5.66 o 
  -4  -3  15       70.96       68.56      7.34 o 
  -3  -3  15      503.66      464.20     15.91 o 
  -2  -3  15       24.63       20.78      4.93 o 
  -1  -3  15        0.07       -2.07      3.70 o 
   0  -3  15      224.72      239.92     11.09 o 
   1  -3  15      372.01      386.12     14.28 o 
  -6  -2  15      121.79      116.96      9.69 o 
  -5  -2  15        6.71        7.17      4.76 o 
  -4  -2  15       51.17       49.74      6.27 o 
  -3  -2  15      123.87      104.53      7.95 o 
  -2  -2  15      234.54      218.18     10.59 o 
  -1  -2  15       79.97       68.00      6.67 o 
   0  -2  15      461.00      499.49     16.47 o 
  -6  -1  15        7.44       12.66      5.21 o 
  -5  -1  15      327.22      308.37     13.39 o 
  -4  -1  15       69.20       62.29      6.72 o 
  -3  -1  15      324.09      344.44     13.33 o 
  -2  -1  15       24.79       30.92      5.32 o 
  -1  -1  15      270.97      273.92     11.88 o 
  -5   0  15      121.83      112.59      8.91 o 
  -4   0  15        6.36       19.05      4.76 o 
  -3   0  15        7.46        9.07      4.76 o 
  -2   0  15      315.25      340.30     13.44 o 
  -3  -4  16      159.58      139.20      9.75 o 
  -2  -4  16        1.96       -5.27      4.15 o 
  -3  -3  16      568.28      536.69     17.98 o 
                                                 
